# Supplementary material for: Enantioselective synthesis and racemization dynamics of trithia[5]helicenes derived from the dithieno[2,3-b:3′,2′-d]-thiophene unit
Source: Chem Sci. 2025 Sep 23;16(41):19172–7. doi: 10.1039/d5sc06132f (PMC12455664; doi:10.1039/d5sc06132f)
Supplement: SC-016-D5SC06132F-s002 [file SC-016-D5SC06132F-s002.cif]

# Supplementary Information (SI) for Chemical Science.
# This journal is © The Royal Society of Chemistry 2025

####################################################################### 
# 
# This file contains crystal structure data downloaded from the 
# Cambridge Structural Database (CSD) hosted by the Cambridge 
# Crystallographic Data Centre (CCDC).
# 
# Full information about CCDC data access policies and citation 
# guidelines are available at http://www.ccdc.cam.ac.uk/access/V1 
# 
# Audit and citation data items may have been added by the CCDC. 
# Please retain this information to preserve the provenance of 
# this file and to allow appropriate attribution of the data. 
# 
#######################################################################

data_2124_fdd2
_database_code_depnum_ccdc_archive 'CCDC 2479173'
loop_
_audit_author_name
_audit_author_address
'Christopher Golz'
;Georg August University Goettingen
Germany
;
_audit_update_record             
;
2025-08-08 deposited with the CCDC.	2025-09-11 downloaded from the CCDC.
;
_audit_creation_date             2023-10-20
_audit_creation_method           
;
Olex2 1.5
(compiled 2023.08.24 svn.re1ec1418 for OlexSys, GUI svn.r6817)
;
_shelx_SHELXL_version_number     2018/3
loop_
_audit_author_email
wei.fu@chemie.uni-goettingen.de
'cgolz@gwdg.de '
'malcara@gwdg.de '
_chemical_name_common            ?
_chemical_name_systematic        ?
_chemical_formula_moiety         'C36 H18 F2 S3'
_chemical_formula_sum            'C36 H18 F2 S3'
_chemical_formula_weight         584.68
_chemical_absolute_configuration ?
_chemical_melting_point          ?
loop_
_atom_type_symbol
_atom_type_description
_atom_type_scat_dispersion_real
_atom_type_scat_dispersion_imag
_atom_type_scat_source
C C 0.0033 0.0016 'International Tables Vol C Tables 4.2.6.8 and 6.1.1.4'
H H 0.0000 0.0000 'International Tables Vol C Tables 4.2.6.8 and 6.1.1.4'
F F 0.0171 0.0103 'International Tables Vol C Tables 4.2.6.8 and 6.1.1.4'
S S 0.1246 0.1234 'International Tables Vol C Tables 4.2.6.8 and 6.1.1.4'

_shelx_space_group_comment       
;
The symmetry employed for this shelxl refinement is uniquely defined
by the following loop, which should always be used as a source of
symmetry information in preference to the above space-group names.
They are only intended as comments.
;
_space_group_crystal_system      orthorhombic
_space_group_IT_number           43
_space_group_name_H-M_alt        'F d d 2'
_space_group_name_Hall           'F 2 -2d'
loop_
_space_group_symop_operation_xyz
'x, y, z'
'-x, -y, z'
'x+1/4, -y+1/4, z+1/4'
'-x+1/4, y+1/4, z+1/4'
'x, y+1/2, z+1/2'
'-x, -y+1/2, z+1/2'
'x+1/4, -y+3/4, z+3/4'
'-x+1/4, y+3/4, z+3/4'
'x+1/2, y, z+1/2'
'-x+1/2, -y, z+1/2'
'x+3/4, -y+1/4, z+3/4'
'-x+3/4, y+1/4, z+3/4'
'x+1/2, y+1/2, z'
'-x+1/2, -y+1/2, z'
'x+3/4, -y+3/4, z+1/4'
'-x+3/4, y+3/4, z+1/4'

_cell_length_a                   32.560(5)
_cell_length_b                   6.5554(6)
_cell_length_c                   25.584(5)
_cell_angle_alpha                90
_cell_angle_beta                 90
_cell_angle_gamma                90
_cell_volume                     5460.7(14)
_cell_formula_units_Z            8
_cell_measurement_reflns_used    9986
_cell_measurement_temperature    100.00
_cell_measurement_theta_max      30.474
_cell_measurement_theta_min      2.503
_shelx_estimated_absorpt_T_max   ?
_shelx_estimated_absorpt_T_min   ?
_exptl_absorpt_coefficient_mu    0.311
_exptl_absorpt_correction_T_max  1.0000
_exptl_absorpt_correction_T_min  0.8665
_exptl_absorpt_correction_type   numerical
_exptl_absorpt_process_details   
;
SADABS-2016/2 (Bruker,2016/2) was used for absorption correction.
wR2(int) was 0.1464 before and 0.0395 after correction.
The Ratio of minimum to maximum transmission is 0.8665.
The \l/2 correction factor is Not present.
;
_exptl_absorpt_special_details   ?
_exptl_crystal_colour            colourless
_exptl_crystal_colour_primary    colourless
_exptl_crystal_density_diffrn    1.422
_exptl_crystal_density_meas      ?
_exptl_crystal_density_method    ?
_exptl_crystal_description       plate
_exptl_crystal_F_000             2400
loop_
_exptl_crystal_face_index_h
_exptl_crystal_face_index_k
_exptl_crystal_face_index_l
_exptl_crystal_face_perp_dist
-2.00 -2.00 1.00 0.3170
0.00 -1.00 0.00 0.3140
-1.00 0.00 -2.00 0.1420
1.00 0.00 2.00 0.0980
0.00 0.00 -1.00 0.1510
0.00 0.00 1.00 0.1110
1.00 0.00 -2.00 0.1430
1.00 0.00 0.00 0.0220
-1.00 0.00 0.00 0.0150
-1.00 2.00 -1.00 0.2970
1.00 2.00 -1.00 0.2970

_exptl_crystal_recrystallization_method 
'from a mixture of ethyl acetate and hexane.'
_exptl_crystal_size_max          0.629
_exptl_crystal_size_mid          0.302
_exptl_crystal_size_min          0.044
_exptl_transmission_factor_max   ?
_exptl_transmission_factor_min   ?
_diffrn_reflns_av_R_equivalents  0.0301
_diffrn_reflns_av_unetI/netI     0.0119
_diffrn_reflns_Laue_measured_fraction_full 1.000
_diffrn_reflns_Laue_measured_fraction_max 1.000
_diffrn_reflns_limit_h_max       46
_diffrn_reflns_limit_h_min       -46
_diffrn_reflns_limit_k_max       9
_diffrn_reflns_limit_k_min       -9
_diffrn_reflns_limit_l_max       36
_diffrn_reflns_limit_l_min       -36
_diffrn_reflns_number            60382
_diffrn_reflns_point_group_measured_fraction_full 1.000
_diffrn_reflns_point_group_measured_fraction_max 1.000
_diffrn_reflns_theta_full        25.242
_diffrn_reflns_theta_max         30.479
_diffrn_reflns_theta_min         2.025
_diffrn_ambient_temperature      100.00
_diffrn_detector_area_resol_mean ?
_diffrn_measured_fraction_theta_full 1.000
_diffrn_measured_fraction_theta_max 1.000
_diffrn_measurement_device_type  'Bruker APEX-II CCD'
_diffrn_measurement_method       '\f and \w scans'
_diffrn_radiation_type           MoK\a
_diffrn_radiation_wavelength     0.71073
_diffrn_source                   ?
_diffrn_source_current           1.4
_diffrn_source_power             0.07
_diffrn_source_voltage           50.0
_diffrn_standards_number         0
_reflns_Friedel_coverage         0.960
_reflns_Friedel_fraction_full    1.000
_reflns_Friedel_fraction_max     1.000
_reflns_number_gt                4082
_reflns_number_total             4165
_reflns_special_details          
;
 Reflections were merged by SHELXL according to the crystal
 class for the calculation of statistics and refinement.
 
 _reflns_Friedel_fraction is defined as the number of unique
 Friedel pairs measured divided by the number that would be
 possible theoretically, ignoring centric projections and
 systematic absences.
;
_reflns_threshold_expression     'I > 2\s(I)'
_computing_cell_refinement       'SAINT V8.40B (?, 2016)'
_computing_data_collection       ?
_computing_data_reduction        'SAINT V8.40B (?, 2016)'
_computing_molecular_graphics    'Olex2 1.5 (Dolomanov et al., 2009)'
_computing_publication_material  'Olex2 1.5 (Dolomanov et al., 2009)'
_computing_structure_refinement  'XL  (Sheldrick, 2008)'
_computing_structure_solution    'XT  (Sheldrick, 2015)'
_refine_diff_density_max         0.254
_refine_diff_density_min         -0.228
_refine_diff_density_rms         0.035
_refine_ls_abs_structure_details 
;
 Flack x determined using 1954 quotients [(I+)-(I-)]/[(I+)+(I-)]
 (Parsons, Flack and Wagner, Acta Cryst. B69 (2013) 249-259).
;
_refine_ls_abs_structure_Flack   0.031(11)
_refine_ls_extinction_coef       .
_refine_ls_extinction_method     none
_refine_ls_goodness_of_fit_ref   1.096
_refine_ls_hydrogen_treatment    constr
_refine_ls_matrix_type           full
_refine_ls_number_parameters     241
_refine_ls_number_reflns         4165
_refine_ls_number_restraints     105
_refine_ls_R_factor_all          0.0220
_refine_ls_R_factor_gt           0.0214
_refine_ls_restrained_S_all      1.096
_refine_ls_shift/su_max          0.001
_refine_ls_shift/su_mean         0.000
_refine_ls_structure_factor_coef Fsqd
_refine_ls_weighting_details     
'w=1/[\s^2^(Fo^2^)+(0.0333P)^2^+2.2379P] where P=(Fo^2^+2Fc^2^)/3'
_refine_ls_weighting_scheme      calc
_refine_ls_wR_factor_gt          0.0561
_refine_ls_wR_factor_ref         0.0567
_refine_special_details          ?
_olex2_refinement_description    
;
1. Fixed Uiso
 At 1.2 times of:
  All C(H) groups
2. Restrained distances
 F1A-C16A \\sim F1B-C16B
 with sigma of 0.02
 C13-C14A \\sim C13-C14B
 with sigma of 0.02
 C13-C18A \\sim C13-C18B
 with sigma of 0.02
 C14A-C15A \\sim C14B-C15B
 with sigma of 0.02
 C15A-C16A \\sim C15B-C16B
 with sigma of 0.02
 C16A-C17A \\sim C16B-C17B
 with sigma of 0.02
 C17A-C18A \\sim C17B-C18B
 with sigma of 0.02
 F1A-C15A \\sim F1B-C15B
 with sigma of 0.04
 F1A-C17A \\sim F1B-C17B
 with sigma of 0.04
 C13-C15A \\sim C13-C15B
 with sigma of 0.04
 C13-C17A \\sim C13-C17B
 with sigma of 0.04
 C14A-C16A \\sim C14B-C16B
 with sigma of 0.04
 C15A-C17A \\sim C15B-C17B
 with sigma of 0.04
 C16A-C18A \\sim C16B-C18B
 with sigma of 0.04
 C14B-C13 \\sim C14A-C13
 with sigma of 0.02
 C18B-C13 \\sim C18A-C13
 with sigma of 0.02
 C18B-C17B \\sim C18A-C17A
 with sigma of 0.02
 C17B-C16B \\sim C17A-C16A
 with sigma of 0.02
 C16A-C15A \\sim C16B-C15B
 with sigma of 0.02
 F1B-C16B \\sim F1A-C16A
 with sigma of 0.02
 C15A-C14A \\sim C15B-C14B
 with sigma of 0.02
3. Rigid body (RIGU) restrains
 F1A, C13, C14A, C15A, C16A, C17A, C18A
 with sigma for 1-2 distances of 0.001 and sigma for 1-3 distances of 0.002
 F1B, C13, C14B, C15B, C16B, C17B, C18B
 with sigma for 1-2 distances of 0.001 and sigma for 1-3 distances of 0.002
4. Others
 Sof(F1B)=Sof(C14B)=Sof(H14B)=Sof(C15B)=Sof(H15B)=Sof(C16B)=Sof(C17B)=
 Sof(H17B)=Sof(C18B)=Sof(H18B)=1-FVAR(1)
 Sof(F1A)=Sof(C14A)=Sof(H14A)=Sof(C15A)=Sof(H15A)=Sof(C16A)=Sof(C17A)=
 Sof(H17A)=Sof(C18A)=Sof(H18A)=FVAR(1)
5.a Aromatic/amide H refined with riding coordinates:
 C3(H3), C7(H7), C8(H8), C9(H9), C10(H10), C14A(H14A), C14B(H14B), C15A(H15A),
 C15B(H15B), C17A(H17A), C17B(H17B), C18A(H18A), C18B(H18B)
;
_atom_sites_solution_hydrogens   geom
_atom_sites_solution_primary     dual
_atom_sites_solution_secondary   ?
loop_
_atom_site_label
_atom_site_type_symbol
_atom_site_fract_x
_atom_site_fract_y
_atom_site_fract_z
_atom_site_U_iso_or_equiv
_atom_site_adp_type
_atom_site_occupancy
_atom_site_site_symmetry_order
_atom_site_calc_flag
_atom_site_refinement_flags_posn
_atom_site_refinement_flags_adp
_atom_site_refinement_flags_occupancy
_atom_site_disorder_assembly
_atom_site_disorder_group
S1 S 0.250000 0.250000 0.29156(3) 0.04013(17) Uani 1 2 d S T P . .
S2 S 0.30278(2) 0.60962(6) 0.33673(2) 0.02819(10) Uani 1 1 d . . . . .
F1A F 0.2810(2) 0.0055(14) 0.7126(2) 0.0393(12) Uani 0.63(3) 1 d D . P A 1
F1B F 0.2807(5) -0.043(3) 0.6993(9) 0.051(3) Uani 0.37(3) 1 d D . P A 2
C1 C 0.27170(5) 0.3995(2) 0.34004(6) 0.0254(3) Uani 1 1 d . . . . .
C2 C 0.26266(4) 0.3409(2) 0.39075(5) 0.0172(2) Uani 1 1 d . . . . .
C3 C 0.28080(4) 0.47565(19) 0.42812(5) 0.0165(2) Uani 1 1 d . . . . .
H3 H 0.277674 0.460750 0.464838 0.020 Uiso 1 1 calc R U . . .
C4 C 0.30329(4) 0.6295(2) 0.40516(6) 0.0173(2) Uani 1 1 d . . . . .
C5 C 0.32681(4) 0.7999(2) 0.42770(6) 0.0168(2) Uani 1 1 d . . . . .
C6 C 0.34243(4) 0.7988(2) 0.47945(5) 0.0178(2) Uani 1 1 d . . . . .
C7 C 0.36612(4) 0.9641(2) 0.49728(6) 0.0217(3) Uani 1 1 d . . . . .
H7 H 0.377136 0.960867 0.531659 0.026 Uiso 1 1 calc R U . . .
C8 C 0.37373(5) 1.1318(2) 0.46569(6) 0.0234(3) Uani 1 1 d . . . . .
H8 H 0.389538 1.242913 0.478456 0.028 Uiso 1 1 calc R U . . .
C9 C 0.35799(4) 1.1359(2) 0.41508(6) 0.0217(3) Uani 1 1 d . . . . .
H9 H 0.362870 1.250631 0.393272 0.026 Uiso 1 1 calc R U . . .
C10 C 0.33513(4) 0.9721(2) 0.39647(6) 0.0198(2) Uani 1 1 d . . . . .
H10 H 0.324833 0.976411 0.361745 0.024 Uiso 1 1 calc R U . . .
C11 C 0.33445(4) 0.6392(2) 0.51633(6) 0.0194(2) Uani 1 1 d . . . . .
C12 C 0.32756(4) 0.5202(2) 0.55110(6) 0.0203(3) Uani 1 1 d . . . . .
C13 C 0.31680(4) 0.3798(2) 0.59169(6) 0.0201(2) Uani 1 1 d D . . . .
C14A C 0.3014(4) 0.1860(12) 0.5826(3) 0.0203(11) Uani 0.63(3) 1 d D . P A 1
H14A H 0.298685 0.139744 0.547595 0.024 Uiso 0.63(3) 1 calc R U P A 1
C14B C 0.3007(7) 0.187(2) 0.5726(7) 0.0212(17) Uani 0.37(3) 1 d D . P A 2
H14B H 0.298459 0.158559 0.536339 0.025 Uiso 0.37(3) 1 calc R U P A 2
C15A C 0.2898(3) 0.0561(12) 0.6235(3) 0.0241(10) Uani 0.63(3) 1 d D . P A 1
H15A H 0.279841 -0.077715 0.617037 0.029 Uiso 0.63(3) 1 calc R U P A 1
C15B C 0.2887(5) 0.048(2) 0.6104(8) 0.025(2) Uani 0.37(3) 1 d D . P A 2
H15B H 0.278137 -0.081139 0.599943 0.030 Uiso 0.37(3) 1 calc R U P A 2
C16A C 0.2936(2) 0.1308(14) 0.6734(3) 0.0228(10) Uani 0.63(3) 1 d D . P A 1
C16B C 0.2918(4) 0.091(2) 0.6611(8) 0.028(2) Uani 0.37(3) 1 d D . P A 2
C17A C 0.3090(2) 0.3205(14) 0.6854(3) 0.0220(10) Uani 0.63(3) 1 d D . P A 1
H17A H 0.311290 0.364014 0.720656 0.026 Uiso 0.63(3) 1 calc R U P A 1
C17B C 0.3066(5) 0.271(3) 0.6803(6) 0.030(2) Uani 0.37(3) 1 d D . P A 2
H17B H 0.308502 0.294950 0.716840 0.036 Uiso 0.37(3) 1 calc R U P A 2
C18A C 0.3211(4) 0.4475(16) 0.6443(3) 0.0190(11) Uani 0.63(3) 1 d D . P A 1
H18A H 0.332114 0.578648 0.651450 0.023 Uiso 0.63(3) 1 calc R U P A 1
C18B C 0.3188(9) 0.418(3) 0.6446(6) 0.026(2) Uani 0.37(3) 1 d D . P A 2
H18B H 0.328624 0.546540 0.656630 0.032 Uiso 0.37(3) 1 calc R U P A 2

loop_
_atom_site_aniso_label
_atom_site_aniso_U_11
_atom_site_aniso_U_22
_atom_site_aniso_U_33
_atom_site_aniso_U_23
_atom_site_aniso_U_13
_atom_site_aniso_U_12
S1 0.0640(4) 0.0435(3) 0.0129(2) 0.000 0.000 -0.0360(3)
S2 0.0406(2) 0.02899(18) 0.01494(14) 0.00280(13) 0.00037(13) -0.01954(15)
F1A 0.0324(14) 0.050(3) 0.0355(18) 0.0273(15) 0.0034(13) -0.0051(17)
F1B 0.039(3) 0.051(5) 0.063(6) 0.042(5) 0.019(4) 0.010(3)
C1 0.0351(7) 0.0256(6) 0.0156(5) 0.0005(5) -0.0014(5) -0.0158(6)
C2 0.0195(5) 0.0180(6) 0.0142(5) 0.0006(4) -0.0001(4) -0.0041(4)
C3 0.0177(5) 0.0169(5) 0.0148(5) 0.0002(4) 0.0008(4) -0.0033(4)
C4 0.0190(5) 0.0174(6) 0.0155(6) 0.0010(4) 0.0001(4) -0.0038(4)
C5 0.0163(5) 0.0162(5) 0.0179(5) 0.0000(4) 0.0019(4) -0.0024(4)
C6 0.0188(5) 0.0174(6) 0.0173(5) -0.0009(4) 0.0035(4) -0.0037(4)
C7 0.0234(6) 0.0228(6) 0.0188(6) -0.0037(5) 0.0028(5) -0.0064(5)
C8 0.0239(6) 0.0205(6) 0.0258(7) -0.0043(5) 0.0052(5) -0.0074(5)
C9 0.0219(6) 0.0166(5) 0.0267(7) 0.0017(5) 0.0052(5) -0.0028(5)
C10 0.0206(5) 0.0182(6) 0.0207(6) 0.0031(5) 0.0012(4) -0.0022(4)
C11 0.0210(6) 0.0205(6) 0.0168(6) -0.0015(4) 0.0006(4) -0.0052(5)
C12 0.0188(6) 0.0231(6) 0.0190(6) 0.0002(5) -0.0004(4) -0.0043(5)
C13 0.0151(5) 0.0237(6) 0.0215(6) 0.0054(5) 0.0010(4) -0.0010(4)
C14A 0.0183(16) 0.0231(13) 0.020(2) 0.0014(14) 0.0017(19) 0.0005(11)
C14B 0.017(3) 0.019(2) 0.028(4) 0.009(2) 0.003(4) -0.0014(17)
C15A 0.0208(15) 0.0223(14) 0.029(2) 0.0089(18) 0.000(2) -0.0020(11)
C15B 0.015(2) 0.026(3) 0.033(5) 0.014(3) 0.004(3) 0.0034(19)
C16A 0.0165(12) 0.030(2) 0.022(2) 0.0115(15) 0.0004(13) -0.0007(14)
C16B 0.023(3) 0.029(4) 0.034(4) 0.016(3) 0.005(3) 0.002(2)
C17A 0.0182(14) 0.030(2) 0.0184(15) 0.0083(14) -0.0023(10) -0.0040(16)
C17B 0.026(3) 0.037(5) 0.026(3) 0.013(3) 0.002(3) 0.002(3)
C18A 0.0153(19) 0.025(2) 0.0164(11) 0.0077(12) -0.0012(10) -0.0042(17)
C18B 0.024(5) 0.030(5) 0.025(2) 0.007(2) -0.002(2) -0.005(3)

_geom_special_details            
;
 All esds (except the esd in the dihedral angle between two l.s. planes)
 are estimated using the full covariance matrix.  The cell esds are taken
 into account individually in the estimation of esds in distances, angles
 and torsion angles; correlations between esds in cell parameters are only
 used when they are defined by crystal symmetry.  An approximate (isotropic)
 treatment of cell esds is used for estimating esds involving l.s. planes.
;
loop_
_geom_bond_atom_site_label_1
_geom_bond_atom_site_label_2
_geom_bond_distance
_geom_bond_site_symmetry_2
_geom_bond_publ_flag
S1 C1 1.7315(15) . ?
S1 C1 1.7315(15) 14 ?
S2 C1 1.7113(14) . ?
S2 C4 1.7556(14) . ?
F1A C16A 1.360(6) . ?
F1B C16B 1.362(10) . ?
C1 C2 1.3845(18) . ?
C2 C2 1.449(3) 14 ?
C2 C3 1.4294(17) . ?
C3 H3 0.9500 . ?
C3 C4 1.3777(17) . ?
C4 C5 1.4722(18) . ?
C5 C6 1.4183(18) . ?
C5 C10 1.4093(19) . ?
C6 C7 1.4064(18) . ?
C6 C11 1.4325(19) . ?
C7 H7 0.9500 . ?
C7 C8 1.387(2) . ?
C8 H8 0.9500 . ?
C8 C9 1.393(2) . ?
C9 H9 0.9500 . ?
C9 C10 1.3905(19) . ?
C10 H10 0.9500 . ?
C11 C12 1.204(2) . ?
C12 C13 1.4314(19) . ?
C13 C14A 1.385(7) . ?
C13 C14B 1.451(13) . ?
C13 C18A 1.424(8) . ?
C13 C18B 1.378(15) . ?
C14A H14A 0.9500 . ?
C14A C15A 1.401(6) . ?
C14B H14B 0.9500 . ?
C14B C15B 1.388(10) . ?
C15A H15A 0.9500 . ?
C15A C16A 1.371(5) . ?
C15B H15B 0.9500 . ?
C15B C16B 1.332(10) . ?
C16A C17A 1.375(5) . ?
C16B C17B 1.368(10) . ?
C17A H17A 0.9500 . ?
C17A C18A 1.397(6) . ?
C17B H17B 0.9500 . ?
C17B C18B 1.387(12) . ?
C18A H18A 0.9500 . ?
C18B H18B 0.9500 . ?

loop_
_geom_angle_atom_site_label_1
_geom_angle_atom_site_label_2
_geom_angle_atom_site_label_3
_geom_angle
_geom_angle_site_symmetry_1
_geom_angle_site_symmetry_3
_geom_angle_publ_flag
C1 S1 C1 88.49(10) . 14 ?
C1 S2 C4 90.91(7) . . ?
S2 C1 S1 131.40(9) . . ?
C2 C1 S1 115.31(10) . . ?
C2 C1 S2 113.29(10) . . ?
C1 C2 C2 110.43(8) . 14 ?
C1 C2 C3 111.56(11) . . ?
C3 C2 C2 138.01(7) . 14 ?
C2 C3 H3 123.6 . . ?
C4 C3 C2 112.75(12) . . ?
C4 C3 H3 123.6 . . ?
C3 C4 S2 111.46(10) . . ?
C3 C4 C5 131.68(13) . . ?
C5 C4 S2 116.86(9) . . ?
C6 C5 C4 123.26(12) . . ?
C10 C5 C4 119.06(12) . . ?
C10 C5 C6 117.67(12) . . ?
C5 C6 C11 123.61(12) . . ?
C7 C6 C5 119.71(12) . . ?
C7 C6 C11 116.65(12) . . ?
C6 C7 H7 119.3 . . ?
C8 C7 C6 121.31(13) . . ?
C8 C7 H7 119.3 . . ?
C7 C8 H8 120.3 . . ?
C7 C8 C9 119.44(13) . . ?
C9 C8 H8 120.3 . . ?
C8 C9 H9 120.0 . . ?
C10 C9 C8 120.03(13) . . ?
C10 C9 H9 120.0 . . ?
C5 C10 H10 119.1 . . ?
C9 C10 C5 121.82(13) . . ?
C9 C10 H10 119.1 . . ?
C12 C11 C6 173.43(15) . . ?
C11 C12 C13 176.54(15) . . ?
C12 C13 C14B 113.8(7) . . ?
C14A C13 C12 123.8(4) . . ?
C14A C13 C18A 118.7(5) . . ?
C18A C13 C12 117.5(4) . . ?
C18B C13 C12 125.6(8) . . ?
C18B C13 C14B 120.5(9) . . ?
C13 C14A H14A 119.0 . . ?
C13 C14A C15A 122.0(6) . . ?
C15A C14A H14A 119.0 . . ?
C13 C14B H14B 121.9 . . ?
C15B C14B C13 116.2(11) . . ?
C15B C14B H14B 121.9 . . ?
C14A C15A H15A 121.5 . . ?
C16A C15A C14A 117.0(6) . . ?
C16A C15A H15A 121.5 . . ?
C14B C15B H15B 119.4 . . ?
C16B C15B C14B 121.1(11) . . ?
C16B C15B H15B 119.4 . . ?
F1A C16A C15A 116.4(5) . . ?
F1A C16A C17A 119.4(5) . . ?
C15A C16A C17A 124.3(5) . . ?
F1B C16B C17B 113.2(9) . . ?
C15B C16B F1B 122.8(8) . . ?
C15B C16B C17B 124.0(9) . . ?
C16A C17A H17A 120.9 . . ?
C16A C17A C18A 118.3(6) . . ?
C18A C17A H17A 120.9 . . ?
C16B C17B H17B 121.1 . . ?
C16B C17B C18B 117.8(12) . . ?
C18B C17B H17B 121.1 . . ?
C13 C18A H18A 120.1 . . ?
C17A C18A C13 119.8(6) . . ?
C17A C18A H18A 120.1 . . ?
C13 C18B C17B 120.3(13) . . ?
C13 C18B H18B 119.8 . . ?
C17B C18B H18B 119.8 . . ?

loop_
_geom_torsion_atom_site_label_1
_geom_torsion_atom_site_label_2
_geom_torsion_atom_site_label_3
_geom_torsion_atom_site_label_4
_geom_torsion
_geom_torsion_site_symmetry_1
_geom_torsion_site_symmetry_2
_geom_torsion_site_symmetry_3
_geom_torsion_site_symmetry_4
_geom_torsion_publ_flag
S1 C1 C2 C2 1.7(2) . . . 14 ?
S1 C1 C2 C3 -178.32(10) . . . . ?
S2 C1 C2 C2 -178.30(13) . . . 14 ?
S2 C1 C2 C3 1.69(17) . . . . ?
S2 C4 C5 C6 -156.87(11) . . . . ?
S2 C4 C5 C10 21.87(16) . . . . ?
F1A C16A C17A C18A -179.0(9) . . . . ?
F1B C16B C17B C18B -180.0(17) . . . . ?
C1 S1 C1 S2 179.33(19) 14 . . . ?
C1 S1 C1 C2 -0.65(8) 14 . . . ?
C1 S2 C4 C3 1.15(11) . . . . ?
C1 S2 C4 C5 -179.10(11) . . . . ?
C1 C2 C3 C4 -0.79(17) . . . . ?
C2 C2 C3 C4 179.2(2) 14 . . . ?
C2 C3 C4 S2 -0.41(15) . . . . ?
C2 C3 C4 C5 179.88(13) . . . . ?
C3 C4 C5 C6 22.8(2) . . . . ?
C3 C4 C5 C10 -158.44(14) . . . . ?
C4 S2 C1 S1 178.39(14) . . . . ?
C4 S2 C1 C2 -1.63(13) . . . . ?
C4 C5 C6 C7 177.27(12) . . . . ?
C4 C5 C6 C11 -4.8(2) . . . . ?
C4 C5 C10 C9 -178.48(13) . . . . ?
C5 C6 C7 C8 1.7(2) . . . . ?
C6 C5 C10 C9 0.3(2) . . . . ?
C6 C7 C8 C9 -0.7(2) . . . . ?
C7 C8 C9 C10 -0.5(2) . . . . ?
C8 C9 C10 C5 0.7(2) . . . . ?
C10 C5 C6 C7 -1.49(19) . . . . ?
C10 C5 C6 C11 176.47(13) . . . . ?
C11 C6 C7 C8 -176.39(13) . . . . ?
C12 C13 C14A C15A -177.6(7) . . . . ?
C12 C13 C14B C15B -178.3(11) . . . . ?
C12 C13 C18A C17A 176.7(7) . . . . ?
C12 C13 C18B C17B 178.5(13) . . . . ?
C13 C14A C15A C16A 1.3(13) . . . . ?
C13 C14B C15B C16B 0(2) . . . . ?
C14A C13 C18A C17A -1.4(15) . . . . ?
C14A C15A C16A F1A 178.0(9) . . . . ?
C14A C15A C16A C17A -2.0(9) . . . . ?
C14B C13 C18B C17B 2(3) . . . . ?
C14B C15B C16B F1B -179.5(15) . . . . ?
C14B C15B C16B C17B -0.1(17) . . . . ?
C15A C16A C17A C18A 1.0(10) . . . . ?
C15B C16B C17B C18B 0.6(19) . . . . ?
C16A C17A C18A C13 0.8(14) . . . . ?
C16B C17B C18B C13 -2(3) . . . . ?
C18A C13 C14A C15A 0.4(14) . . . . ?
C18B C13 C14B C15B -1(2) . . . . ?

_shelx_res_file                  
;
TITL 2124_fdd2_a.res in Fdd2
    2124_fdd2.res
    created by SHELXL-2018/3 at 15:39:14 on 20-Oct-2023
REM Old TITL 2124_Fdd2 in Fdd2
REM SHELXT solution in Fdd2: R1 0.141, Rweak 0.033, Alpha 0.003
REM <I/s> 0.309 for 81 systematic absences, Orientation as input
REM Flack x = -0.053 ( 0.139 ) from 259 Parsons' quotients
REM Formula found by SHELXT: C38 S3
CELL 0.71073 32.5598 6.5554 25.5839 90 90 90
ZERR 8 0.0052 0.0006 0.0047 0 0 0
LATT -4
SYMM -X,-Y,+Z
SYMM 0.25+X,0.25-Y,0.25+Z
SYMM 0.25-X,0.25+Y,0.25+Z
SFAC C H F S
UNIT 288 144 16 24
SADI F1A C16A F1B C16B
SADI C13 C14A C13 C14B
SADI C13 C18A C13 C18B
SADI C14A C15A C14B C15B
SADI C15A C16A C15B C16B
SADI C16A C17A C16B C17B
SADI C17A C18A C17B C18B
SADI 0.04 F1A C15A F1B C15B
SADI 0.04 F1A C17A F1B C17B
SADI 0.04 C13 C15A C13 C15B
SADI 0.04 C13 C17A C13 C17B
SADI 0.04 C14A C16A C14B C16B
SADI 0.04 C15A C17A C15B C17B
SADI 0.04 C16A C18A C16B C18B
RIGU 0.001 0.002 F1A C13 C14A C15A C16A C17A C18A
RIGU 0.001 0.002 F1B C13 C14B C15B C16B C17B C18B
SADI C14B C13 C14A C13
SADI C18B C13 C18A C13
SADI C18B C17B C18A C17A
SADI C17B C16B C17A C16A
SADI C16A C15A C16B C15B
SADI F1B C16B F1A C16A
SADI C15A C14A C15B C14B

L.S. 4
PLAN  5
TEMP -173.15
CONF
BOND
list 4
MORE -1
BOND $H
fmap 2
acta
REM <olex2.extras>
REM <HklSrc "%.\\2124_Fdd2.hkl">
REM </olex2.extras>

WGHT    0.033300    2.237900
FVAR       0.06208   0.63196
S1    4    0.250000    0.250000    0.291559    10.50000    0.06403    0.04353 =
         0.01285    0.00000    0.00000   -0.03598
S2    4    0.302776    0.609623    0.336730    11.00000    0.04064    0.02899 =
         0.01494    0.00280    0.00037   -0.01954
PART 1
F1A   3    0.281020    0.005517    0.712605    21.00000    0.03238    0.04991 =
         0.03546    0.02730    0.00337   -0.00508
PART 2
F1B   3    0.280678   -0.042893    0.699321   -21.00000    0.03879    0.05149 =
         0.06325    0.04221    0.01905    0.01044
PART 0
C1    1    0.271702    0.399481    0.340044    11.00000    0.03506    0.02561 =
         0.01564    0.00048   -0.00136   -0.01582
C2    1    0.262662    0.340896    0.390745    11.00000    0.01951    0.01802 =
         0.01422    0.00060   -0.00005   -0.00413
C3    1    0.280795    0.475655    0.428116    11.00000    0.01774    0.01687 =
         0.01480    0.00019    0.00075   -0.00331
AFIX  43
H3    2    0.277674    0.460750    0.464838    11.00000   -1.20000
AFIX   0
C4    1    0.303286    0.629486    0.405158    11.00000    0.01896    0.01739 =
         0.01553    0.00104    0.00009   -0.00379
C5    1    0.326807    0.799911    0.427702    11.00000    0.01634    0.01617 =
         0.01794   -0.00003    0.00190   -0.00244
C6    1    0.342431    0.798793    0.479448    11.00000    0.01879    0.01737 =
         0.01735   -0.00093    0.00351   -0.00368
C7    1    0.366123    0.964122    0.497283    11.00000    0.02344    0.02285 =
         0.01882   -0.00369    0.00282   -0.00637
AFIX  43
H7    2    0.377136    0.960867    0.531659    11.00000   -1.20000
AFIX   0
C8    1    0.373726    1.131779    0.465690    11.00000    0.02391    0.02050 =
         0.02584   -0.00433    0.00518   -0.00738
AFIX  43
H8    2    0.389538    1.242913    0.478456    11.00000   -1.20000
AFIX   0
C9    1    0.357986    1.135887    0.415084    11.00000    0.02189    0.01663 =
         0.02668    0.00166    0.00519   -0.00284
AFIX  43
H9    2    0.362870    1.250631    0.393272    11.00000   -1.20000
AFIX   0
C10   1    0.335127    0.972108    0.396472    11.00000    0.02055    0.01822 =
         0.02075    0.00313    0.00121   -0.00216
AFIX  43
H10   2    0.324833    0.976411    0.361745    11.00000   -1.20000
AFIX   0
C11   1    0.334453    0.639224    0.516331    11.00000    0.02099    0.02048 =
         0.01677   -0.00154    0.00062   -0.00525
C12   1    0.327565    0.520170    0.551098    11.00000    0.01882    0.02308 =
         0.01905    0.00015   -0.00039   -0.00428
C13   1    0.316796    0.379756    0.591695    11.00000    0.01506    0.02375 =
         0.02152    0.00545    0.00097   -0.00096
PART 1
C14A  1    0.301439    0.185984    0.582612    21.00000    0.01832    0.02306 =
         0.01958    0.00143    0.00165    0.00054
AFIX  43
H14A  2    0.298685    0.139744    0.547595    21.00000   -1.20000
AFIX   0
PART 2
C14B  1    0.300685    0.187292    0.572624   -21.00000    0.01714    0.01857 =
         0.02781    0.00915    0.00275   -0.00144
AFIX  43
H14B  2    0.298459    0.158559    0.536339   -21.00000   -1.20000
AFIX   0
PART 1
C15A  1    0.289838    0.056052    0.623528    21.00000    0.02077    0.02230 =
         0.02911    0.00891    0.00025   -0.00198
AFIX  43
H15A  2    0.279841   -0.077715    0.617037    21.00000   -1.20000
AFIX   0
PART 2
C15B  1    0.288714    0.047587    0.610417   -21.00000    0.01504    0.02618 =
         0.03334    0.01375    0.00381    0.00339
AFIX  43
H15B  2    0.278137   -0.081139    0.599943   -21.00000   -1.20000
AFIX   0
PART 1
C16A  1    0.293576    0.130793    0.673357    21.00000    0.01650    0.03015 =
         0.02182    0.01152    0.00037   -0.00074
PART 2
C16B  1    0.291801    0.090912    0.661138   -21.00000    0.02265    0.02909 =
         0.03371    0.01597    0.00530    0.00241
PART 1
C17A  1    0.308957    0.320468    0.685364    21.00000    0.01815    0.02956 =
         0.01843    0.00829   -0.00228   -0.00402
AFIX  43
H17A  2    0.311290    0.364014    0.720656    21.00000   -1.20000
AFIX   0
PART 2
C17B  1    0.306625    0.271271    0.680285   -21.00000    0.02572    0.03716 =
         0.02638    0.01330    0.00200    0.00157
AFIX  43
H17B  2    0.308502    0.294950    0.716840   -21.00000   -1.20000
AFIX   0
PART 1
C18A  1    0.321064    0.447464    0.644295    21.00000    0.01533    0.02546 =
         0.01636    0.00771   -0.00117   -0.00422
AFIX  43
H18A  2    0.332114    0.578648    0.651450    21.00000   -1.20000
AFIX   0
PART 2
C18B  1    0.318821    0.418410    0.644576   -21.00000    0.02391    0.02996 =
         0.02541    0.00661   -0.00188   -0.00452
AFIX  43
H18B  2    0.328624    0.546540    0.656630   -21.00000   -1.20000
AFIX   0
HKLF 4


REM  2124_fdd2_a.res in Fdd2
REM wR2 = 0.056665, GooF = S = 1.09612, Restrained GooF = 1.09590 for all data
REM R1 = 0.021352 for 4082 Fo > 4sig(Fo) and 0.022018 for all 4165 data
REM 241 parameters refined using 105 restraints

END

WGHT      0.0333      2.2380

REM Highest difference peak  0.254,  deepest hole -0.228,  1-sigma level  0.035
Q1    1   0.3346  0.8776  0.4096  11.00000  0.05    0.25
Q2    1   0.2656  0.3771  0.3668  11.00000  0.05    0.24
Q3    1   0.3076  0.2867  0.5865  11.00000  0.05    0.22
Q4    1   0.3439  1.0595  0.4097  11.00000  0.05    0.21
Q5    1   0.2955  0.5478  0.4201  11.00000  0.05    0.20
;
_shelx_res_checksum              11540
_olex2_submission_special_instructions 'No special instructions were received'
####################################################################### 
# 
# This file contains crystal structure data downloaded from the 
# Cambridge Structural Database (CSD) hosted by the Cambridge 
# Crystallographic Data Centre (CCDC).
# 
# Full information about CCDC data access policies and citation 
# guidelines are available at http://www.ccdc.cam.ac.uk/access/V1 
# 
# Audit and citation data items may have been added by the CCDC. 
# Please retain this information to preserve the provenance of 
# this file and to allow appropriate attribution of the data. 
# 
#######################################################################

data_mo_2136_cg_0m_4
_database_code_depnum_ccdc_archive 'CCDC 2479180'
loop_
_audit_author_name
_audit_author_address
'Christopher Golz'
;Georg August University Goettingen
Germany
;
_audit_update_record             
;
2025-08-08 deposited with the CCDC.	2025-09-11 downloaded from the CCDC.
;
loop_
_audit_author_email
wei.fu@chemie.uni-goettingen.de
'cgolz@gwdg.de '
'malcara@gwdg.de '

_audit_creation_method           
;FinalCif V130 by Daniel Kratzert, Freiburg 2023, 
https://dkratzert.de/finalcif.html
;
_audit_creation_date             2023-11-03
_diffrn_source_power             0.05
_exptl_crystal_colour_primary    colourless
_olex2_refinement_description    
;
1. Twinned data refinement
 Scales: 0.6766(8)
 0.3234(8)
2. Fixed Uiso
 At 1.2 times of:
  All C(H) groups
3.a Aromatic/amide H refined with riding coordinates:
 C3(H3), C4(H4), C5(H5), C6(H6), C8(H8), C11(H11), C12(H12), C14(H14),
 C15(H15), C20(H20), C23(H23), C24(H24), C25(H25), C26(H26), C31(H31), C32(H32),
  C34(H34), C35(H35)
;
_olex2_submission_special_instructions 'No special instructions were received'
_shelx_SHELXL_version_number     2018/3
_chemical_name_systematic        ?
_chemical_name_common            ?
_chemical_formula_sum            'C36 H18 F2 S3'
_chemical_formula_moiety         'C36 H18 F2 S3'
_chemical_formula_weight         584.68
_chemical_melting_point          ?
_space_group_crystal_system      monoclinic
_space_group_IT_number           14
_space_group_name_H-M_alt        'P 1 21/n 1'
_space_group_name_Hall           '-P 2yn'
_shelx_space_group_comment       
;
The symmetry employed for this shelxl refinement is uniquely defined
by the following loop, which should always be used as a source of
symmetry information in preference to the above space-group names.
They are only intended as comments.
;

loop_
_space_group_symop_operation_xyz
'x, y, z'
'-x+1/2, y+1/2, -z+1/2'
'-x, -y, -z'
'x-1/2, -y-1/2, z-1/2'

_cell_length_a                   6.1063(10)
_cell_length_b                   17.360(3)
_cell_length_c                   24.441(4)
_cell_angle_alpha                90
_cell_angle_beta                 90.808(4)
_cell_angle_gamma                90
_cell_volume                     2590.7(8)
_cell_formula_units_Z            4
_cell_measurement_temperature    100.00
_cell_measurement_reflns_used    5473
_cell_measurement_theta_min      2.346
_cell_measurement_theta_max      28.701
_exptl_crystal_description       plate
_exptl_crystal_colour            colourless
_exptl_crystal_recrystallization_method 
'from a mixture of ethyl acetate and hexane directly after collection by column chromatography.'
_exptl_crystal_density_meas      ?
_exptl_crystal_density_method    ?
_exptl_crystal_density_diffrn    1.499
_exptl_crystal_F_000             1200
_exptl_crystal_size_max          0.475
_exptl_crystal_size_mid          0.179
_exptl_crystal_size_min          0.136
_exptl_absorpt_coefficient_mu    0.328
_exptl_absorpt_correction_type   multi-scan
_exptl_absorpt_correction_T_min  0.499766
_exptl_absorpt_correction_T_max  0.621358
_exptl_absorpt_process_details   
;
 TWINABS-2012/1 (Bruker,2012) was used for absorption correction.
 
For component 1:
 wR2(int) was 0.0971 before and 0.0430 after correction.
 
For component 2:
 wR2(int) was 0.0956 before and 0.0465 after correction.
 The Ratio of minimum to maximum transmission is 0.81.

Final HKLF 4 output contains 37846 reflections, Rint = 0.0582
 (21921 with I > 3sig(I), Rint = 0.0500)
;
_exptl_absorpt_special_details   ?
_shelx_estimated_absorpt_T_min   0.860
_shelx_estimated_absorpt_T_max   0.957
_exptl_transmission_factor_min   ?
_exptl_transmission_factor_max   ?
_exptl_special_details           ?
_diffrn_ambient_temperature      100.00
_diffrn_ambient_environment      N~2~
_diffrn_radiation_type           MoK\a
_diffrn_radiation_wavelength     0.71073
_diffrn_radiation_monochromator  'mirror optics'
_diffrn_measurement_ambient_temperature_device_make 'Oxford Cryostream 800'
_diffrn_radiation_probe          x-ray
_diffrn_source                   'microfocus sealed X-ray tube'
_diffrn_source_type              'Incoatec I\ms'
_diffrn_source_voltage           50.0
_diffrn_source_current           1.0
_diffrn_detector                 CPAD
_diffrn_detector_type            'Bruker PHOTON III'
_diffrn_detector_area_resol_mean 7.41
_diffrn_measurement_device       'four-circle diffractometer'
_diffrn_measurement_device_type  'Bruker D8 VENTURE dual wavelength Mo/Cu'
_diffrn_measurement_method       '\w and \f scans'
_diffrn_measurement_specimen_support 'MiTeGen micromount'
_diffrn_reflns_number            7315
_diffrn_reflns_av_unetI/netI     0.0381
_diffrn_reflns_av_R_equivalents  0.0582
_diffrn_reflns_theta_min         2.038
_diffrn_reflns_theta_max         30.527
_diffrn_reflns_theta_full        25.242
_diffrn_reflns_limit_h_min       -8
_diffrn_reflns_limit_h_max       8
_diffrn_reflns_limit_k_min       0
_diffrn_reflns_limit_k_max       24
_diffrn_reflns_limit_l_min       0
_diffrn_reflns_limit_l_max       34
_diffrn_standards_number         0
_diffrn_measured_fraction_theta_max 0.916
_diffrn_measured_fraction_theta_full 0.996
_diffrn_reflns_Laue_measured_fraction_max 0.916
_diffrn_reflns_Laue_measured_fraction_full 0.996
_diffrn_reflns_point_group_measured_fraction_max 0.916
_diffrn_reflns_point_group_measured_fraction_full 0.996
_reflns_number_total             7315
_reflns_number_gt                6541
_reflns_threshold_expression     'I > 2\s(I)'
_reflns_Friedel_coverage         0.000
_reflns_Friedel_fraction_max     .
_reflns_Friedel_fraction_full    .
_reflns_special_details          
;
 _reflns_Friedel_fraction is defined as the number of unique
 Friedel pairs measured divided by the number that would be
 possible theoretically, ignoring centric projections and
 systematic absences. Completness statistics refer to single and
 composite reflections containing twin component 1 only.
;
_computing_data_collection       
'Bruker BIS V6.2.15/2021-03-16 and APEX4 2022.1-1'
_computing_cell_refinement       'SAINT V8.40B (?, 2016)'
_computing_data_reduction        'SAINT V8.40B (?, 2016)'
_computing_structure_solution    'XT  (Sheldrick, 2015)'
_computing_structure_refinement  'XL  (Sheldrick, 2008)'
_computing_molecular_graphics    'Olex2 1.5 (Dolomanov et al., 2009)'
_computing_publication_material  'Olex2 1.5 (Dolomanov et al., 2009)'
_refine_special_details          'Refined as a 2-component twin.,Twin'
_refine_ls_structure_factor_coef Fsqd
_refine_ls_matrix_type           full
_refine_ls_weighting_scheme      calc
_refine_ls_weighting_details     
'w=1/[\s^2^(Fo^2^)+(0.0471P)^2^+1.0507P] where P=(Fo^2^+2Fc^2^)/3'
_atom_sites_solution_primary     dual
_atom_sites_solution_secondary   ?
_atom_sites_solution_hydrogens   geom
_refine_ls_hydrogen_treatment    constr
_refine_ls_number_reflns         7315
_refine_ls_number_parameters     371
_refine_ls_number_restraints     0
_refine_ls_R_factor_all          0.0464
_refine_ls_R_factor_gt           0.0379
_refine_ls_wR_factor_ref         0.0979
_refine_ls_wR_factor_gt          0.0916
_refine_ls_goodness_of_fit_ref   1.060
_refine_ls_restrained_S_all      1.060
_refine_ls_shift/su_max          0.001
_refine_ls_shift/su_mean         0.000
_refine_diff_density_max         0.375
_refine_diff_density_min         -0.300
_refine_diff_density_rms         0.068
_refine_ls_extinction_method     none
_refine_ls_extinction_coef       .
_twin_special_details            
'The data was integrated as a 2-component twin.'
_twin_individual_id              2
_twin_individual_twin_matrix_11  -1e-05
_twin_individual_twin_matrix_12  6e-05
_twin_individual_twin_matrix_13  -1.0
_twin_individual_twin_matrix_21  -1.0
_twin_individual_twin_matrix_22  -3e-05
_twin_individual_twin_matrix_23  4e-05
_twin_individual_twin_matrix_31  -6e-05
_twin_individual_twin_matrix_32  1.0
_twin_individual_twin_matrix_33  0.12067

loop_
_atom_type_symbol
_atom_type_description
_atom_type_scat_dispersion_real
_atom_type_scat_dispersion_imag
_atom_type_scat_source
C C 0.0033 0.0016 'International Tables Vol C Tables 4.2.6.8 and 6.1.1.4'
H H 0.0000 0.0000 'International Tables Vol C Tables 4.2.6.8 and 6.1.1.4'
F F 0.0171 0.0103 'International Tables Vol C Tables 4.2.6.8 and 6.1.1.4'
S S 0.1246 0.1234 'International Tables Vol C Tables 4.2.6.8 and 6.1.1.4'

_geom_special_details            
;
 All esds (except the esd in the dihedral angle between two l.s. planes)
 are estimated using the full covariance matrix.  The cell esds are taken
 into account individually in the estimation of esds in distances, angles
 and torsion angles; correlations between esds in cell parameters are only
 used when they are defined by crystal symmetry.  An approximate (isotropic)
 treatment of cell esds is used for estimating esds involving l.s. planes.
;

loop_
_atom_site_label
_atom_site_type_symbol
_atom_site_fract_x
_atom_site_fract_y
_atom_site_fract_z
_atom_site_U_iso_or_equiv
_atom_site_adp_type
_atom_site_occupancy
_atom_site_site_symmetry_order
_atom_site_calc_flag
_atom_site_refinement_flags_posn
_atom_site_refinement_flags_adp
_atom_site_refinement_flags_occupancy
_atom_site_disorder_assembly
_atom_site_disorder_group
S1 S 1.06563(7) 0.30251(2) 0.40522(2) 0.01742(9) Uani 1 1 d . . . . .
S2 S 0.70727(7) 0.31067(2) 0.31351(2) 0.01755(10) Uani 1 1 d . . . . .
S3 S 0.60656(7) 0.40850(2) 0.20808(2) 0.01696(9) Uani 1 1 d . . . . .
F1 F 1.2273(2) 0.74885(7) 0.22203(5) 0.0285(3) Uani 1 1 d . . . . .
F2 F -0.4004(2) 0.22177(7) 0.09456(5) 0.0289(3) Uani 1 1 d . . . . .
C1 C 1.2606(3) 0.37554(9) 0.40385(7) 0.0150(3) Uani 1 1 d . . . . .
C2 C 1.4368(3) 0.38092(10) 0.44209(7) 0.0158(3) Uani 1 1 d . . . . .
C3 C 1.4714(3) 0.32775(11) 0.48539(8) 0.0195(4) Uani 1 1 d . . . . .
H3 H 1.372442 0.286130 0.490094 0.023 Uiso 1 1 calc R U . . .
C4 C 1.6468(3) 0.33603(11) 0.52051(8) 0.0226(4) Uani 1 1 d . . . . .
H4 H 1.668979 0.299871 0.549235 0.027 Uiso 1 1 calc R U . . .
C5 C 1.7943(4) 0.39751(12) 0.51442(8) 0.0252(4) Uani 1 1 d . . . . .
H5 H 1.915839 0.402689 0.538838 0.030 Uiso 1 1 calc R U . . .
C6 C 1.7623(3) 0.45004(12) 0.47309(8) 0.0244(4) Uani 1 1 d . . . . .
H6 H 1.861665 0.491775 0.469455 0.029 Uiso 1 1 calc R U . . .
C7 C 1.5839(3) 0.44318(10) 0.43579(7) 0.0171(3) Uani 1 1 d . . . . .
C8 C 1.5445(3) 0.49820(10) 0.39376(7) 0.0178(3) Uani 1 1 d . . . . .
H8 H 1.642480 0.540388 0.390491 0.021 Uiso 1 1 calc R U . . .
C9 C 1.3712(3) 0.49300(9) 0.35778(7) 0.0142(3) Uani 1 1 d . . . . .
C10 C 1.3275(3) 0.55836(10) 0.31972(7) 0.0141(3) Uani 1 1 d . . . . .
C11 C 1.4831(3) 0.58007(10) 0.28159(7) 0.0153(3) Uani 1 1 d . . . . .
H11 H 1.614774 0.551274 0.278775 0.018 Uiso 1 1 calc R U . . .
C12 C 1.4487(3) 0.64345(10) 0.24749(7) 0.0178(3) Uani 1 1 d . . . . .
H12 H 1.553533 0.657546 0.220931 0.021 Uiso 1 1 calc R U . . .
C13 C 1.2585(3) 0.68500(10) 0.25341(7) 0.0180(3) Uani 1 1 d . . . . .
C14 C 1.1000(3) 0.66598(10) 0.29057(7) 0.0180(3) Uani 1 1 d . . . . .
H14 H 0.970155 0.695739 0.293488 0.022 Uiso 1 1 calc R U . . .
C15 C 1.1357(3) 0.60155(10) 0.32394(7) 0.0161(3) Uani 1 1 d . . . . .
H15 H 1.028338 0.587067 0.349735 0.019 Uiso 1 1 calc R U . . .
C16 C 1.2279(3) 0.42803(10) 0.36089(7) 0.0136(3) Uani 1 1 d . . . . .
C17 C 1.0425(3) 0.40549(9) 0.32677(7) 0.0140(3) Uani 1 1 d . . . . .
C18 C 0.9331(3) 0.42840(10) 0.27622(7) 0.0144(3) Uani 1 1 d . . . . .
C19 C 0.7492(3) 0.38345(10) 0.26617(7) 0.0161(3) Uani 1 1 d . . . . .
C20 C 0.9621(3) 0.48267(10) 0.23319(7) 0.0153(3) Uani 1 1 d . . . . .
H20 H 1.082547 0.517227 0.231960 0.018 Uiso 1 1 calc R U . . .
C21 C 0.7996(3) 0.48048(10) 0.19353(7) 0.0152(3) Uani 1 1 d . . . . .
C22 C 0.7789(3) 0.53347(10) 0.14669(7) 0.0163(3) Uani 1 1 d . . . . .
C23 C 0.9406(3) 0.59005(11) 0.13990(7) 0.0201(4) Uani 1 1 d . . . . .
H23 H 1.059964 0.592018 0.165221 0.024 Uiso 1 1 calc R U . . .
C24 C 0.9323(3) 0.64294(11) 0.09768(8) 0.0227(4) Uani 1 1 d . . . . .
H24 H 1.044427 0.680574 0.094654 0.027 Uiso 1 1 calc R U . . .
C25 C 0.7610(3) 0.64148(11) 0.05958(8) 0.0240(4) Uani 1 1 d . . . . .
H25 H 0.754996 0.677792 0.030519 0.029 Uiso 1 1 calc R U . . .
C26 C 0.5995(3) 0.58625(11) 0.06478(8) 0.0235(4) Uani 1 1 d . . . . .
H26 H 0.482595 0.584624 0.038761 0.028 Uiso 1 1 calc R U . . .
C27 C 0.6048(3) 0.53224(10) 0.10790(7) 0.0179(3) Uani 1 1 d . . . . .
C28 C 0.4285(3) 0.47777(11) 0.10841(8) 0.0199(4) Uani 1 1 d . . . . .
C29 C 0.2757(3) 0.43442(11) 0.10413(8) 0.0199(4) Uani 1 1 d . . . . .
C30 C 0.1001(3) 0.38008(10) 0.10144(7) 0.0175(3) Uani 1 1 d . . . . .
C31 C 0.0952(3) 0.31823(11) 0.13856(8) 0.0214(4) Uani 1 1 d . . . . .
H31 H 0.208156 0.313133 0.165449 0.026 Uiso 1 1 calc R U . . .
C32 C -0.0727(3) 0.26471(11) 0.13624(8) 0.0218(4) Uani 1 1 d . . . . .
H32 H -0.075553 0.222431 0.160898 0.026 Uiso 1 1 calc R U . . .
C33 C -0.2358(3) 0.27429(11) 0.09726(8) 0.0198(4) Uani 1 1 d . . . . .
C34 C -0.2386(3) 0.33447(11) 0.06052(7) 0.0203(4) Uani 1 1 d . . . . .
H34 H -0.354263 0.339453 0.034341 0.024 Uiso 1 1 calc R U . . .
C35 C -0.0690(3) 0.38767(11) 0.06255(7) 0.0189(3) Uani 1 1 d . . . . .
H35 H -0.067625 0.429424 0.037431 0.023 Uiso 1 1 calc R U . . .
C36 C 0.9402(3) 0.34137(10) 0.34809(7) 0.0158(3) Uani 1 1 d . . . . .

loop_
_atom_site_aniso_label
_atom_site_aniso_U_11
_atom_site_aniso_U_22
_atom_site_aniso_U_33
_atom_site_aniso_U_23
_atom_site_aniso_U_13
_atom_site_aniso_U_12
S1 0.0186(2) 0.01596(19) 0.0177(2) 0.00384(16) -0.00047(17) -0.00327(17)
S2 0.0173(2) 0.01614(19) 0.0192(2) 0.00072(16) -0.00142(16) -0.00392(16)
S3 0.0182(2) 0.01650(19) 0.01608(19) -0.00110(15) -0.00320(16) -0.00262(17)
F1 0.0280(6) 0.0244(6) 0.0329(7) 0.0165(5) -0.0034(5) 0.0018(5)
F2 0.0275(6) 0.0312(6) 0.0279(6) 0.0016(5) -0.0022(5) -0.0125(5)
C1 0.0157(8) 0.0133(7) 0.0160(8) 0.0002(6) 0.0023(6) -0.0019(6)
C2 0.0174(8) 0.0151(7) 0.0150(8) 0.0003(6) 0.0021(7) 0.0013(7)
C3 0.0215(9) 0.0191(8) 0.0180(8) 0.0033(7) 0.0000(7) -0.0004(7)
C4 0.0285(10) 0.0214(9) 0.0179(9) 0.0058(7) -0.0019(8) 0.0022(8)
C5 0.0265(10) 0.0273(10) 0.0216(9) 0.0031(8) -0.0094(8) -0.0020(8)
C6 0.0240(10) 0.0225(9) 0.0265(10) 0.0044(8) -0.0093(8) -0.0048(8)
C7 0.0176(8) 0.0162(8) 0.0173(8) 0.0012(6) -0.0018(7) 0.0007(7)
C8 0.0180(8) 0.0143(7) 0.0211(9) 0.0035(6) -0.0017(7) -0.0015(7)
C9 0.0152(7) 0.0121(7) 0.0153(8) 0.0016(6) 0.0020(6) 0.0008(6)
C10 0.0154(8) 0.0135(7) 0.0135(8) -0.0003(6) -0.0031(6) -0.0007(6)
C11 0.0156(7) 0.0145(7) 0.0158(8) -0.0024(6) 0.0000(6) -0.0003(6)
C12 0.0185(8) 0.0196(8) 0.0153(8) 0.0012(6) 0.0014(7) -0.0028(7)
C13 0.0208(8) 0.0150(8) 0.0180(8) 0.0049(6) -0.0047(7) -0.0009(7)
C14 0.0164(8) 0.0170(8) 0.0207(9) -0.0009(7) -0.0022(7) 0.0032(7)
C15 0.0156(8) 0.0174(8) 0.0153(8) 0.0000(6) 0.0006(6) -0.0005(7)
C16 0.0131(7) 0.0131(7) 0.0146(7) -0.0005(6) 0.0012(6) 0.0014(6)
C17 0.0136(7) 0.0136(7) 0.0148(7) -0.0015(6) 0.0009(6) 0.0010(6)
C18 0.0149(8) 0.0134(7) 0.0151(7) -0.0017(6) 0.0009(6) 0.0013(6)
C19 0.0181(8) 0.0157(8) 0.0144(8) 0.0009(6) -0.0013(7) 0.0002(7)
C20 0.0154(7) 0.0145(7) 0.0162(8) -0.0020(6) 0.0016(6) -0.0008(6)
C21 0.0161(8) 0.0135(7) 0.0159(8) -0.0027(6) 0.0009(6) -0.0001(6)
C22 0.0191(8) 0.0152(8) 0.0148(8) -0.0022(6) 0.0004(7) 0.0026(7)
C23 0.0216(9) 0.0214(9) 0.0173(8) -0.0005(7) -0.0015(7) -0.0023(8)
C24 0.0262(9) 0.0201(8) 0.0217(9) 0.0002(7) 0.0010(8) -0.0040(8)
C25 0.0267(10) 0.0219(9) 0.0233(9) 0.0060(7) 0.0009(8) 0.0027(8)
C26 0.0236(9) 0.0236(9) 0.0230(9) 0.0043(7) -0.0048(8) 0.0026(8)
C27 0.0182(8) 0.0160(8) 0.0194(8) -0.0004(6) -0.0017(7) 0.0027(7)
C28 0.0193(8) 0.0196(8) 0.0206(8) 0.0023(7) -0.0043(7) 0.0044(7)
C29 0.0198(8) 0.0199(8) 0.0199(9) 0.0002(7) -0.0037(7) 0.0051(7)
C30 0.0171(8) 0.0175(8) 0.0179(8) -0.0027(6) -0.0002(7) 0.0031(7)
C31 0.0214(9) 0.0225(9) 0.0202(9) 0.0017(7) -0.0047(7) 0.0016(8)
C32 0.0254(9) 0.0206(9) 0.0194(9) 0.0026(7) -0.0009(8) 0.0001(8)
C33 0.0209(9) 0.0195(8) 0.0190(8) -0.0032(7) 0.0031(7) -0.0026(7)
C34 0.0195(8) 0.0253(9) 0.0158(8) -0.0021(7) -0.0039(7) 0.0017(8)
C35 0.0228(9) 0.0189(8) 0.0150(8) -0.0002(6) -0.0008(7) 0.0020(7)
C36 0.0161(8) 0.0156(8) 0.0155(8) -0.0001(6) -0.0016(6) -0.0010(7)

loop_
_geom_bond_atom_site_label_1
_geom_bond_atom_site_label_2
_geom_bond_distance
_geom_bond_site_symmetry_2
_geom_bond_publ_flag
S1 C1 1.7398(18) . ?
S1 C36 1.7208(18) . ?
S2 C19 1.7346(18) . ?
S2 C36 1.7285(18) . ?
S3 C19 1.7113(18) . ?
S3 C21 1.7577(18) . ?
F1 C13 1.360(2) . ?
F2 C33 1.358(2) . ?
C1 C2 1.418(2) . ?
C1 C16 1.402(2) . ?
C2 C3 1.418(2) . ?
C2 C7 1.415(3) . ?
C3 H3 0.9500 . ?
C3 C4 1.371(3) . ?
C4 H4 0.9500 . ?
C4 C5 1.406(3) . ?
C5 H5 0.9500 . ?
C5 C6 1.373(3) . ?
C6 H6 0.9500 . ?
C6 C7 1.416(3) . ?
C7 C8 1.421(2) . ?
C8 H8 0.9500 . ?
C8 C9 1.369(2) . ?
C9 C10 1.489(2) . ?
C9 C16 1.430(2) . ?
C10 C11 1.392(3) . ?
C10 C15 1.395(2) . ?
C11 H11 0.9500 . ?
C11 C12 1.394(2) . ?
C12 H12 0.9500 . ?
C12 C13 1.377(3) . ?
C13 C14 1.377(3) . ?
C14 H14 0.9500 . ?
C14 C15 1.400(2) . ?
C15 H15 0.9500 . ?
C16 C17 1.450(2) . ?
C17 C18 1.452(2) . ?
C17 C36 1.382(2) . ?
C18 C19 1.387(3) . ?
C18 C20 1.425(2) . ?
C20 H20 0.9500 . ?
C20 C21 1.378(2) . ?
C21 C22 1.473(2) . ?
C22 C23 1.404(3) . ?
C22 C27 1.415(2) . ?
C23 H23 0.9500 . ?
C23 C24 1.382(3) . ?
C24 H24 0.9500 . ?
C24 C25 1.391(3) . ?
C25 H25 0.9500 . ?
C25 C26 1.382(3) . ?
C26 H26 0.9500 . ?
C26 C27 1.411(3) . ?
C27 C28 1.433(3) . ?
C28 C29 1.202(3) . ?
C29 C30 1.429(3) . ?
C30 C31 1.406(3) . ?
C30 C35 1.399(3) . ?
C31 H31 0.9500 . ?
C31 C32 1.385(3) . ?
C32 H32 0.9500 . ?
C32 C33 1.378(3) . ?
C33 C34 1.378(3) . ?
C34 H34 0.9500 . ?
C34 C35 1.388(3) . ?
C35 H35 0.9500 . ?

loop_
_geom_angle_atom_site_label_1
_geom_angle_atom_site_label_2
_geom_angle_atom_site_label_3
_geom_angle
_geom_angle_site_symmetry_1
_geom_angle_site_symmetry_3
_geom_angle_publ_flag
C36 S1 C1 89.74(9) . . ?
C36 S2 C19 88.48(9) . . ?
C19 S3 C21 90.78(9) . . ?
C2 C1 S1 123.25(13) . . ?
C16 C1 S1 113.43(13) . . ?
C16 C1 C2 123.31(16) . . ?
C3 C2 C1 123.55(16) . . ?
C7 C2 C1 117.09(15) . . ?
C7 C2 C3 119.36(16) . . ?
C2 C3 H3 119.8 . . ?
C4 C3 C2 120.40(18) . . ?
C4 C3 H3 119.8 . . ?
C3 C4 H4 119.7 . . ?
C3 C4 C5 120.63(17) . . ?
C5 C4 H4 119.7 . . ?
C4 C5 H5 120.1 . . ?
C6 C5 C4 119.83(18) . . ?
C6 C5 H5 120.1 . . ?
C5 C6 H6 119.4 . . ?
C5 C6 C7 121.21(18) . . ?
C7 C6 H6 119.4 . . ?
C2 C7 C6 118.56(16) . . ?
C2 C7 C8 119.40(16) . . ?
C6 C7 C8 122.00(17) . . ?
C7 C8 H8 118.6 . . ?
C9 C8 C7 122.79(16) . . ?
C9 C8 H8 118.6 . . ?
C8 C9 C10 118.75(15) . . ?
C8 C9 C16 119.05(15) . . ?
C16 C9 C10 122.00(15) . . ?
C11 C10 C9 120.42(16) . . ?
C11 C10 C15 119.04(16) . . ?
C15 C10 C9 120.42(16) . . ?
C10 C11 H11 119.5 . . ?
C10 C11 C12 121.01(17) . . ?
C12 C11 H11 119.5 . . ?
C11 C12 H12 121.0 . . ?
C13 C12 C11 118.09(17) . . ?
C13 C12 H12 121.0 . . ?
F1 C13 C12 118.66(17) . . ?
F1 C13 C14 118.25(17) . . ?
C12 C13 C14 123.07(16) . . ?
C13 C14 H14 121.0 . . ?
C13 C14 C15 118.09(17) . . ?
C15 C14 H14 121.0 . . ?
C10 C15 C14 120.69(16) . . ?
C10 C15 H15 119.7 . . ?
C14 C15 H15 119.7 . . ?
C1 C16 C9 118.13(15) . . ?
C1 C16 C17 110.91(15) . . ?
C9 C16 C17 130.95(15) . . ?
C16 C17 C18 139.60(16) . . ?
C36 C17 C16 110.73(15) . . ?
C36 C17 C18 109.65(15) . . ?
C19 C18 C17 111.01(15) . . ?
C19 C18 C20 110.49(15) . . ?
C20 C18 C17 138.49(16) . . ?
S3 C19 S2 131.32(11) . . ?
C18 C19 S2 114.74(13) . . ?
C18 C19 S3 113.92(13) . . ?
C18 C20 H20 123.0 . . ?
C21 C20 C18 113.92(16) . . ?
C21 C20 H20 123.0 . . ?
C20 C21 S3 110.83(13) . . ?
C20 C21 C22 125.65(16) . . ?
C22 C21 S3 123.42(13) . . ?
C23 C22 C21 118.42(16) . . ?
C23 C22 C27 117.03(16) . . ?
C27 C22 C21 124.55(16) . . ?
C22 C23 H23 118.8 . . ?
C24 C23 C22 122.31(17) . . ?
C24 C23 H23 118.8 . . ?
C23 C24 H24 119.8 . . ?
C23 C24 C25 120.48(18) . . ?
C25 C24 H24 119.8 . . ?
C24 C25 H25 120.6 . . ?
C26 C25 C24 118.79(18) . . ?
C26 C25 H25 120.6 . . ?
C25 C26 H26 119.3 . . ?
C25 C26 C27 121.41(18) . . ?
C27 C26 H26 119.3 . . ?
C22 C27 C28 124.17(16) . . ?
C26 C27 C22 119.97(17) . . ?
C26 C27 C28 115.85(16) . . ?
C29 C28 C27 174.02(19) . . ?
C28 C29 C30 176.6(2) . . ?
C31 C30 C29 119.79(17) . . ?
C35 C30 C29 120.99(17) . . ?
C35 C30 C31 119.22(17) . . ?
C30 C31 H31 119.7 . . ?
C32 C31 C30 120.55(17) . . ?
C32 C31 H31 119.7 . . ?
C31 C32 H32 120.8 . . ?
C33 C32 C31 118.34(17) . . ?
C33 C32 H32 120.8 . . ?
F2 C33 C32 118.65(17) . . ?
F2 C33 C34 118.35(17) . . ?
C34 C33 C32 123.00(18) . . ?
C33 C34 H34 120.7 . . ?
C33 C34 C35 118.59(17) . . ?
C35 C34 H34 120.7 . . ?
C30 C35 H35 119.8 . . ?
C34 C35 C30 120.30(17) . . ?
C34 C35 H35 119.8 . . ?
S1 C36 S2 129.03(11) . . ?
C17 C36 S1 115.04(13) . . ?
C17 C36 S2 115.93(13) . . ?

loop_
_geom_torsion_atom_site_label_1
_geom_torsion_atom_site_label_2
_geom_torsion_atom_site_label_3
_geom_torsion_atom_site_label_4
_geom_torsion
_geom_torsion_site_symmetry_1
_geom_torsion_site_symmetry_2
_geom_torsion_site_symmetry_3
_geom_torsion_site_symmetry_4
_geom_torsion_publ_flag
S1 C1 C2 C3 -0.3(3) . . . . ?
S1 C1 C2 C7 179.59(14) . . . . ?
S1 C1 C16 C9 176.40(13) . . . . ?
S1 C1 C16 C17 -2.55(19) . . . . ?
S3 C21 C22 C23 178.42(14) . . . . ?
S3 C21 C22 C27 -0.8(2) . . . . ?
F1 C13 C14 C15 -178.12(16) . . . . ?
F2 C33 C34 C35 -179.04(16) . . . . ?
C1 S1 C36 S2 -178.77(14) . . . . ?
C1 S1 C36 C17 2.12(15) . . . . ?
C1 C2 C3 C4 179.27(18) . . . . ?
C1 C2 C7 C6 -179.68(17) . . . . ?
C1 C2 C7 C8 2.5(3) . . . . ?
C1 C16 C17 C18 -174.2(2) . . . . ?
C1 C16 C17 C36 4.0(2) . . . . ?
C2 C1 C16 C9 -4.3(3) . . . . ?
C2 C1 C16 C17 176.75(16) . . . . ?
C2 C3 C4 C5 0.4(3) . . . . ?
C2 C7 C8 C9 -1.5(3) . . . . ?
C3 C2 C7 C6 0.3(3) . . . . ?
C3 C2 C7 C8 -177.51(17) . . . . ?
C3 C4 C5 C6 0.3(3) . . . . ?
C4 C5 C6 C7 -0.7(3) . . . . ?
C5 C6 C7 C2 0.4(3) . . . . ?
C5 C6 C7 C8 178.1(2) . . . . ?
C6 C7 C8 C9 -179.14(18) . . . . ?
C7 C2 C3 C4 -0.7(3) . . . . ?
C7 C8 C9 C10 172.43(17) . . . . ?
C7 C8 C9 C16 -2.6(3) . . . . ?
C8 C9 C10 C11 61.5(2) . . . . ?
C8 C9 C10 C15 -114.63(19) . . . . ?
C8 C9 C16 C1 5.3(2) . . . . ?
C8 C9 C16 C17 -175.98(18) . . . . ?
C9 C10 C11 C12 -176.92(16) . . . . ?
C9 C10 C15 C14 175.99(16) . . . . ?
C9 C16 C17 C18 7.1(4) . . . . ?
C9 C16 C17 C36 -174.75(18) . . . . ?
C10 C9 C16 C1 -169.52(16) . . . . ?
C10 C9 C16 C17 9.2(3) . . . . ?
C10 C11 C12 C13 1.4(3) . . . . ?
C11 C10 C15 C14 -0.2(3) . . . . ?
C11 C12 C13 F1 177.21(16) . . . . ?
C11 C12 C13 C14 -1.2(3) . . . . ?
C12 C13 C14 C15 0.3(3) . . . . ?
C13 C14 C15 C10 0.4(3) . . . . ?
C15 C10 C11 C12 -0.7(3) . . . . ?
C16 C1 C2 C3 -179.59(17) . . . . ?
C16 C1 C2 C7 0.3(3) . . . . ?
C16 C9 C10 C11 -123.60(19) . . . . ?
C16 C9 C10 C15 60.2(2) . . . . ?
C16 C17 C18 C19 -177.3(2) . . . . ?
C16 C17 C18 C20 4.5(4) . . . . ?
C16 C17 C36 S1 -3.9(2) . . . . ?
C16 C17 C36 S2 176.85(12) . . . . ?
C17 C18 C19 S2 -3.0(2) . . . . ?
C17 C18 C19 S3 178.40(12) . . . . ?
C17 C18 C20 C21 -179.1(2) . . . . ?
C18 C17 C36 S1 174.84(12) . . . . ?
C18 C17 C36 S2 -4.4(2) . . . . ?
C18 C20 C21 S3 -1.26(19) . . . . ?
C18 C20 C21 C22 175.31(16) . . . . ?
C19 S2 C36 S1 -176.74(14) . . . . ?
C19 S2 C36 C17 2.37(15) . . . . ?
C19 S3 C21 C20 -0.30(14) . . . . ?
C19 S3 C21 C22 -176.96(15) . . . . ?
C19 C18 C20 C21 2.6(2) . . . . ?
C20 C18 C19 S2 175.80(13) . . . . ?
C20 C18 C19 S3 -2.8(2) . . . . ?
C20 C21 C22 C23 2.3(3) . . . . ?
C20 C21 C22 C27 -176.93(17) . . . . ?
C21 S3 C19 S2 -176.50(14) . . . . ?
C21 S3 C19 C18 1.83(14) . . . . ?
C21 C22 C23 C24 -178.88(18) . . . . ?
C21 C22 C27 C26 179.35(18) . . . . ?
C21 C22 C27 C28 -1.7(3) . . . . ?
C22 C23 C24 C25 -0.5(3) . . . . ?
C23 C22 C27 C26 0.1(3) . . . . ?
C23 C22 C27 C28 179.09(18) . . . . ?
C23 C24 C25 C26 0.0(3) . . . . ?
C24 C25 C26 C27 0.5(3) . . . . ?
C25 C26 C27 C22 -0.6(3) . . . . ?
C25 C26 C27 C28 -179.61(19) . . . . ?
C27 C22 C23 C24 0.4(3) . . . . ?
C29 C30 C31 C32 -179.46(18) . . . . ?
C29 C30 C35 C34 -179.90(17) . . . . ?
C30 C31 C32 C33 -0.9(3) . . . . ?
C31 C30 C35 C34 -0.4(3) . . . . ?
C31 C32 C33 F2 179.65(17) . . . . ?
C31 C32 C33 C34 0.2(3) . . . . ?
C32 C33 C34 C35 0.4(3) . . . . ?
C33 C34 C35 C30 -0.3(3) . . . . ?
C35 C30 C31 C32 1.0(3) . . . . ?
C36 S1 C1 C2 -178.95(16) . . . . ?
C36 S1 C1 C16 0.35(14) . . . . ?
C36 S2 C19 S3 178.80(15) . . . . ?
C36 S2 C19 C18 0.48(15) . . . . ?
C36 C17 C18 C19 4.5(2) . . . . ?
C36 C17 C18 C20 -173.7(2) . . . . ?

_shelx_res_file                  
;
TITL mo_2136_cg_0m_4_a.res in P2(1)/n
    mo_2136_cg_0m_4.res
    created by SHELXL-2018/3 at 11:31:16 on 03-Nov-2023
REM Old TITL mo_2136_CG_0m_4 in P2(1)/n
REM SHELXT solution in P2(1)/n: R1 0.252, Rweak 0.045, Alpha 0.096
REM <I/s> 0.340 for 103 systematic absences, Orientation as input
REM Formula found by SHELXT: C36 F2 S3
CELL 0.71073 6.1063 17.3603 24.4409 90 90.808 90
ZERR 4 0.001 0.0032 0.0041 0 0.004 0
LATT 1
SYMM 0.5-X,0.5+Y,0.5-Z
SFAC C H F S
UNIT 144 72 8 12

L.S. 4
PLAN  5
SIZE 0.136 0.179 0.475
TEMP -173.15
CONF
BOND
list 4
MORE -1
BOND $H
fmap 2
acta
REM <olex2.extras>
REM <HklSrc "%.\\mo_2136_CG_0m_5.hkl">
REM </olex2.extras>

WGHT    0.047100    1.050700
BASF   0.32340
FVAR       0.33192
S1    4    1.065633    0.302506    0.405220    11.00000    0.01862    0.01596 =
         0.01767    0.00384   -0.00047   -0.00327
S2    4    0.707273    0.310668    0.313505    11.00000    0.01728    0.01614 =
         0.01918    0.00072   -0.00142   -0.00392
S3    4    0.606563    0.408499    0.208078    11.00000    0.01822    0.01650 =
         0.01608   -0.00110   -0.00320   -0.00262
F1    3    1.227309    0.748846    0.222030    11.00000    0.02804    0.02442 =
         0.03289    0.01654   -0.00341    0.00181
F2    3   -0.400417    0.221768    0.094564    11.00000    0.02753    0.03116 =
         0.02789    0.00164   -0.00224   -0.01253
C1    1    1.260585    0.375542    0.403852    11.00000    0.01573    0.01334 =
         0.01601    0.00023    0.00229   -0.00192
C2    1    1.436800    0.380924    0.442087    11.00000    0.01744    0.01506 =
         0.01501    0.00028    0.00212    0.00127
C3    1    1.471430    0.327747    0.485392    11.00000    0.02146    0.01909 =
         0.01797    0.00329    0.00001   -0.00038
AFIX  43
H3    2    1.372442    0.286130    0.490094    11.00000   -1.20000
AFIX   0
C4    1    1.646849    0.336026    0.520508    11.00000    0.02852    0.02143 =
         0.01790    0.00580   -0.00188    0.00223
AFIX  43
H4    2    1.668979    0.299871    0.549235    11.00000   -1.20000
AFIX   0
C5    1    1.794316    0.397506    0.514417    11.00000    0.02653    0.02730 =
         0.02164    0.00313   -0.00936   -0.00201
AFIX  43
H5    2    1.915839    0.402689    0.538838    11.00000   -1.20000
AFIX   0
C6    1    1.762285    0.450044    0.473089    11.00000    0.02403    0.02249 =
         0.02648    0.00444   -0.00934   -0.00476
AFIX  43
H6    2    1.861665    0.491775    0.469455    11.00000   -1.20000
AFIX   0
C7    1    1.583878    0.443175    0.435786    11.00000    0.01757    0.01621 =
         0.01732    0.00122   -0.00182    0.00065
C8    1    1.544461    0.498196    0.393765    11.00000    0.01804    0.01430 =
         0.02114    0.00355   -0.00172   -0.00146
AFIX  43
H8    2    1.642480    0.540388    0.390491    11.00000   -1.20000
AFIX   0
C9    1    1.371160    0.492995    0.357776    11.00000    0.01522    0.01211 =
         0.01528    0.00156    0.00205    0.00084
C10   1    1.327475    0.558362    0.319715    11.00000    0.01536    0.01348 =
         0.01346   -0.00032   -0.00315   -0.00074
C11   1    1.483126    0.580074    0.281594    11.00000    0.01556    0.01448 =
         0.01577   -0.00242    0.00001   -0.00030
AFIX  43
H11   2    1.614774    0.551274    0.278775    11.00000   -1.20000
AFIX   0
C12   1    1.448720    0.643450    0.247488    11.00000    0.01849    0.01962 =
         0.01528    0.00120    0.00138   -0.00283
AFIX  43
H12   2    1.553533    0.657546    0.220931    11.00000   -1.20000
AFIX   0
C13   1    1.258520    0.684997    0.253406    11.00000    0.02082    0.01497 =
         0.01802    0.00487   -0.00474   -0.00093
C14   1    1.100030    0.665980    0.290574    11.00000    0.01637    0.01702 =
         0.02068   -0.00095   -0.00221    0.00320
AFIX  43
H14   2    0.970155    0.695739    0.293488    11.00000   -1.20000
AFIX   0
C15   1    1.135750    0.601548    0.323941    11.00000    0.01561    0.01741 =
         0.01528   -0.00001    0.00064   -0.00054
AFIX  43
H15   2    1.028338    0.587067    0.349735    11.00000   -1.20000
AFIX   0
C16   1    1.227896    0.428030    0.360888    11.00000    0.01312    0.01314 =
         0.01463   -0.00048    0.00117    0.00136
C17   1    1.042549    0.405485    0.326770    11.00000    0.01364    0.01365 =
         0.01484   -0.00151    0.00087    0.00103
C18   1    0.933120    0.428395    0.276221    11.00000    0.01486    0.01337 =
         0.01511   -0.00170    0.00094    0.00134
C19   1    0.749187    0.383449    0.266169    11.00000    0.01809    0.01574 =
         0.01445    0.00087   -0.00131    0.00019
C20   1    0.962097    0.482666    0.233192    11.00000    0.01537    0.01447 =
         0.01617   -0.00198    0.00165   -0.00081
AFIX  43
H20   2    1.082547    0.517227    0.231960    11.00000   -1.20000
AFIX   0
C21   1    0.799610    0.480482    0.193529    11.00000    0.01613    0.01349 =
         0.01586   -0.00271    0.00094   -0.00007
C22   1    0.778892    0.533465    0.146687    11.00000    0.01908    0.01518 =
         0.01475   -0.00217    0.00043    0.00263
C23   1    0.940635    0.590046    0.139896    11.00000    0.02159    0.02136 =
         0.01725   -0.00051   -0.00148   -0.00233
AFIX  43
H23   2    1.059964    0.592018    0.165221    11.00000   -1.20000
AFIX   0
C24   1    0.932313    0.642938    0.097683    11.00000    0.02623    0.02006 =
         0.02175    0.00021    0.00105   -0.00398
AFIX  43
H24   2    1.044427    0.680574    0.094654    11.00000   -1.20000
AFIX   0
C25   1    0.760968    0.641485    0.059583    11.00000    0.02670    0.02195 =
         0.02335    0.00603    0.00089    0.00267
AFIX  43
H25   2    0.754996    0.677792    0.030519    11.00000   -1.20000
AFIX   0
C26   1    0.599549    0.586249    0.064783    11.00000    0.02362    0.02362 =
         0.02302    0.00432   -0.00485    0.00257
AFIX  43
H26   2    0.482595    0.584624    0.038761    11.00000   -1.20000
AFIX   0
C27   1    0.604779    0.532243    0.107903    11.00000    0.01820    0.01603 =
         0.01940   -0.00043   -0.00171    0.00269
C28   1    0.428491    0.477768    0.108414    11.00000    0.01925    0.01957 =
         0.02063    0.00232   -0.00434    0.00443
C29   1    0.275708    0.434418    0.104126    11.00000    0.01979    0.01994 =
         0.01992    0.00024   -0.00375    0.00514
C30   1    0.100059    0.380079    0.101436    11.00000    0.01715    0.01754 =
         0.01791   -0.00273   -0.00022    0.00308
C31   1    0.095232    0.318231    0.138558    11.00000    0.02138    0.02252 =
         0.02021    0.00166   -0.00466    0.00160
AFIX  43
H31   2    0.208156    0.313133    0.165449    11.00000   -1.20000
AFIX   0
C32   1   -0.072741    0.264708    0.136238    11.00000    0.02543    0.02061 =
         0.01940    0.00256   -0.00095    0.00009
AFIX  43
H32   2   -0.075553    0.222431    0.160898    11.00000   -1.20000
AFIX   0
C33   1   -0.235753    0.274294    0.097262    11.00000    0.02095    0.01947 =
         0.01896   -0.00323    0.00313   -0.00263
C34   1   -0.238639    0.334468    0.060516    11.00000    0.01954    0.02534 =
         0.01578   -0.00208   -0.00390    0.00167
AFIX  43
H34   2   -0.354263    0.339453    0.034341    11.00000   -1.20000
AFIX   0
C35   1   -0.068977    0.387672    0.062551    11.00000    0.02280    0.01885 =
         0.01499   -0.00021   -0.00078    0.00201
AFIX  43
H35   2   -0.067625    0.429424    0.037431    11.00000   -1.20000
AFIX   0
C36   1    0.940199    0.341370    0.348093    11.00000    0.01613    0.01559 =
         0.01551   -0.00008   -0.00163   -0.00100
HKLF 5


REM  mo_2136_cg_0m_4_a.res in P2(1)/n
REM wR2 = 0.097864, GooF = S = 1.05963, Restrained GooF = 1.05963 for all data
REM R1 = 0.037944 for 6541 Fo > 4sig(Fo) and 0.046446 for all 7315 data
REM 371 parameters refined using 0 restraints

END

WGHT      0.0471      1.0508

REM Highest difference peak  0.375,  deepest hole -0.300,  1-sigma level  0.068
Q1    1   1.3657  0.3759  0.4201  11.00000  0.05    0.38
Q2    1   0.6659  0.3994  0.2388  11.00000  0.05    0.37
Q3    1   1.3458  0.5230  0.3348  11.00000  0.05    0.36
Q4    1   1.2390  0.4046  0.3812  11.00000  0.05    0.36
Q5    1   1.5021  0.4132  0.4393  11.00000  0.05    0.35
;
_shelx_res_checksum              31637
####################################################################### 
# 
# This file contains crystal structure data downloaded from the 
# Cambridge Structural Database (CSD) hosted by the Cambridge 
# Crystallographic Data Centre (CCDC).
# 
# Full information about CCDC data access policies and citation 
# guidelines are available at http://www.ccdc.cam.ac.uk/access/V1 
# 
# Audit and citation data items may have been added by the CCDC. 
# Please retain this information to preserve the provenance of 
# this file and to allow appropriate attribution of the data. 
# 
#######################################################################

data_cu_2158_cg_0m_4
_database_code_depnum_ccdc_archive 'CCDC 2479174'
loop_
_audit_author_name
_audit_author_address
'Christopher Golz'
;Georg August University Goettingen
Germany
;
_audit_update_record             
;
2025-08-08 deposited with the CCDC.	2025-09-11 downloaded from the CCDC.
;
loop_
_audit_author_email
wei.fu@chemie.uni-goettingen.de
'cgolz@gwdg.de '
'malcara@gwdg.de '

_audit_creation_method           
;FinalCif V130 by Daniel Kratzert, Freiburg 2023, 
https://dkratzert.de/finalcif.html
;
_diffrn_special_details          ?
_audit_creation_date             2023-11-22
_diffrn_source_power             0.05
_exptl_crystal_colour_primary    colourless
_olex2_refinement_description    
;
1. Twinned data refinement
 Scales: 0.6349(13)
 0.3651(13)
2. Fixed Uiso
 At 1.2 times of:
  All C(H) groups, All C(H,H) groups
3. Restrained distances
 Cl2F-C1SF = Cl1F-C1SF
 1.771 with sigma of 0.01
 Cl1D-C1SD = Cl2D-C1SD
 1.771 with sigma of 0.01
 Cl1D-Cl2D
 2.916 with sigma of 0.03
 Cl2B-C1SB = Cl1B-C1SB
 1.771 with sigma of 0.01
 Cl2B-Cl1B
 2.916 with sigma of 0.03
 Cl2F-Cl1F
 2.916 with sigma of 0.03
 Cl2E-C1SE = Cl1E-C1SE
 1.771 with sigma of 0.01
 Cl2E-Cl1E
 2.916 with sigma of 0.03
 Cl1S-C1SA = Cl2S-C1SA
 1.771 with sigma of 0.01
 Cl1S-Cl2S
 2.916 with sigma of 0.03
 Cl2C-C1SC = Cl1C-C1SC
 1.771 with sigma of 0.01
 Cl2C-Cl1C
 2.916 with sigma of 0.03
 F4A-C30 \\sim F4B-C30
 with sigma of 0.02
 F6A-C30 \\sim F6B-C30
 with sigma of 0.02
 F5A-C30 \\sim F5B-C30
 with sigma of 0.02
 F5B-F4B \\sim F4B-F6B \\sim F6B-F5B
 with sigma of 0.02
 F5A-F6A \\sim F6A-F4A \\sim F4A-F5A
 with sigma of 0.02
 F10A-C67A \\sim F10B-C67B
 with sigma of 0.02
 C64-C67A \\sim C64-C67B
 with sigma of 0.02
 F11A-C67A \\sim F11B-C67B
 with sigma of 0.02
 F12A-C67A \\sim F12B-C67B
 with sigma of 0.02
 F10A-C64 \\sim F10B-C64
 with sigma of 0.04
 F10A-F11A \\sim F10B-F11B
 with sigma of 0.04
 F10A-F12A \\sim F10B-F12B
 with sigma of 0.04
 C64-F11A \\sim C64-F11B
 with sigma of 0.04
 C64-F12A \\sim C64-F12B
 with sigma of 0.04
 F11A-F12A \\sim F11B-F12B
 with sigma of 0.04
 F8A-C53 \\sim F8B-C53
 with sigma of 0.02
 F7A-C53 \\sim F7B-C53
 with sigma of 0.02
 F9A-C53 \\sim F9B-C53
 with sigma of 0.02
 F1A-C21 \\sim F3B-C21
 with sigma of 0.02
 F3A-C21 \\sim F2B-C21
 with sigma of 0.02
 F2A-C21 \\sim F1B-C21
 with sigma of 0.02
4. Uiso/Uaniso restraints and constraints
Cl1D \\sim Cl2D \\sim C1SD: within 2A with sigma of 0.04 and sigma for terminal
atoms of 0.08 within 2A
Cl1B \\sim Cl2B \\sim C1SB: within 2A with sigma of 0.04 and sigma for terminal
atoms of 0.08 within 2A
Cl1F \\sim Cl2F \\sim C1SF: within 2A with sigma of 0.04 and sigma for terminal
atoms of 0.08 within 2A
Cl1E \\sim Cl2E \\sim C1SE: within 2A with sigma of 0.04 and sigma for terminal
atoms of 0.08 within 2A
Cl1S \\sim Cl2S \\sim C1SA: within 2A with sigma of 0.04 and sigma for terminal
atoms of 0.08 within 2A
Cl1C \\sim Cl2C \\sim C1SC: within 2A with sigma of 0.04 and sigma for terminal
atoms of 0.08 within 2A
C67A \\sim C67B: within 2A with sigma of 0.01 and sigma for terminal atoms of
0.02 within 2A
Uanis(C1SD) \\sim Ueq: with sigma of 0.025 and sigma for terminal atoms of 0.03
Uanis(C1SB) \\sim Ueq: with sigma of 0.01 and sigma for terminal atoms of 0.02
Uanis(C1SC) \\sim Ueq: with sigma of 0.015 and sigma for terminal atoms of 0.03
Uanis(C1SA) \\sim Ueq: with sigma of 0.02 and sigma for terminal atoms of 0.04
5. Rigid body (RIGU) restrains
 Cl1D, Cl2D, C1SD
 with sigma for 1-2 distances of 0.004 and sigma for 1-3 distances of 0.004
 Cl1B, Cl2B, C1SB
 with sigma for 1-2 distances of 0.001 and sigma for 1-3 distances of 0.002
 Cl1B, Cl2B, C1SB, H1SA, H1SB
 with sigma for 1-2 distances of 0.001 and sigma for 1-3 distances of 0.002
 F4A, F5A, F6A, C30
 with sigma for 1-2 distances of 0.001 and sigma for 1-3 distances of 0.002
 F4B, F5B, F6B, C30
 with sigma for 1-2 distances of 0.001 and sigma for 1-3 distances of 0.002
 Cl1E, Cl2E, C1SE
 with sigma for 1-2 distances of 0.004 and sigma for 1-3 distances of 0.004
 Cl1S, Cl2S, C1SA
 with sigma for 1-2 distances of 0.004 and sigma for 1-3 distances of 0.004
 Cl1C, Cl2C, C1SC
 with sigma for 1-2 distances of 0.004 and sigma for 1-3 distances of 0.004
 Cl1F, Cl2F, C1SF
 with sigma for 1-2 distances of 0.001 and sigma for 1-3 distances of 0.002
 F10A, F11A, F12A, C64, C67A
 with sigma for 1-2 distances of 0.01 and sigma for 1-3 distances of 0.02
 F10B, F11B, F12B, C64, C67B
 with sigma for 1-2 distances of 0.01 and sigma for 1-3 distances of 0.02
 F7A, F8A, F9A, C53
 with sigma for 1-2 distances of 0.001 and sigma for 1-3 distances of 0.002
 F7B, F8B, F9B, C53
 with sigma for 1-2 distances of 0.001 and sigma for 1-3 distances of 0.002
 Cl1C, Cl2C, C1SC, H1SC, H1SD
 with sigma for 1-2 distances of 0.001 and sigma for 1-3 distances of 0.002
 Cl1E, Cl2E, C1SE, H1SG, H1SH
 with sigma for 1-2 distances of 0.001 and sigma for 1-3 distances of 0.002
 Cl1S, Cl2S, C1SA, H1SK, H1SL
 with sigma for 1-2 distances of 0.001 and sigma for 1-3 distances of 0.002
 Cl1F, Cl2F, C1SF, H1SI, H1SJ
 with sigma for 1-2 distances of 0.001 and sigma for 1-3 distances of 0.002
 F1A, F2A, F3A, C21
 with sigma for 1-2 distances of 0.001 and sigma for 1-3 distances of 0.002
 F1B, F2B, F3B, C21
 with sigma for 1-2 distances of 0.001 and sigma for 1-3 distances of 0.002
6. Others
 1*[Sof(Cl1S)+Sof(Cl2S)+Sof(C1SA)+Sof(H1SK)+Sof(H1SL)]+1*[Sof(Cl2B)+Sof(Cl1B)+
 Sof(C1SB)+Sof(H1SA)+Sof(H1SB)]+1*[Sof(Cl2C)+Sof(Cl1C)+Sof(C1SC)+Sof(H1SC)+
 Sof(H1SD)]+1*[Sof(Cl1D)+Sof(Cl2D)+Sof(C1SD)+Sof(H1SE)+Sof(H1SF)]+1*[Sof(Cl2E)+
 Sof(Cl1E)+Sof(C1SE)+Sof(H1SG)+Sof(H1SH)]+1*[Sof(Cl2F)+Sof(Cl1F)+Sof(C1SF)+
 Sof(H1SI)+Sof(H1SJ)]=1 with esd of 0.0001
 Sof(Cl1S)=Sof(Cl2S)=Sof(C1SA)=Sof(H1SK)=Sof(H1SL)=FVAR(1)
 Sof(Cl2B)=Sof(Cl1B)=Sof(C1SB)=Sof(H1SA)=Sof(H1SB)=FVAR(2)
 Sof(Cl2C)=Sof(Cl1C)=Sof(C1SC)=Sof(H1SC)=Sof(H1SD)=FVAR(3)
 Sof(Cl1D)=Sof(Cl2D)=Sof(C1SD)=Sof(H1SE)=Sof(H1SF)=FVAR(4)
 Sof(Cl2E)=Sof(Cl1E)=Sof(C1SE)=Sof(H1SG)=Sof(H1SH)=FVAR(5)
 Sof(Cl2F)=Sof(Cl1F)=Sof(C1SF)=Sof(H1SI)=Sof(H1SJ)=FVAR(6)
 Sof(F10B)=Sof(F11B)=Sof(F12B)=Sof(C67B)=1-FVAR(7)
 Sof(F10A)=Sof(F11A)=Sof(F12A)=Sof(C67A)=FVAR(7)
 Sof(F4B)=Sof(F5B)=Sof(F6B)=1-FVAR(8)
 Sof(F4A)=Sof(F5A)=Sof(F6A)=FVAR(8)
 Sof(F7B)=Sof(F8B)=Sof(F9B)=1-FVAR(9)
 Sof(F7A)=Sof(F8A)=Sof(F9A)=FVAR(9)
 Sof(F1B)=Sof(F2B)=Sof(F3B)=1-FVAR(10)
 Sof(F1A)=Sof(F2A)=Sof(F3A)=FVAR(10)
7.a Free rotating group:
 Cl2B(Cl1B,C1SB), Cl2C(Cl1C,C1SC), Cl1D(Cl2D,C1SD), Cl2E(Cl1E,C1SE), Cl2F(Cl1F,
 C1SF), Cl1S(Cl2S,C1SA)
7.b Secondary CH2 refined with riding coordinates:
 C1SB(H1SA,H1SB), C1SC(H1SC,H1SD), C1SD(H1SE,H1SF), C1SE(H1SG,H1SH), C1SF(H1SI,
 H1SJ), C1SA(H1SK,H1SL)
7.c Aromatic/amide H refined with riding coordinates:
 C8(H8), C9(H9), C10(H10), C11(H11), C13(H13), C16(H16), C17(H17), C19(H19),
 C20(H20), C25(H25), C26(H26), C28(H28), C29(H29), C31(H31), C35(H35), C36(H36),
  C37(H37), C38(H38), C45(H45), C48(H48), C49(H49), C51(H51), C52(H52),
 C54(H54), C55(H55), C56(H56), C57(H57), C62(H62), C63(H63), C65(H65), C66(H66),
  C68(H68), C71(H71), C72(H72), C73(H73), C74(H74)
;
_olex2_submission_special_instructions 'No special instructions were received'
_shelx_SHELXL_version_number     2018/3
_chemical_name_systematic        ?
_chemical_name_common            ?
_chemical_formula_sum            'C77 H38 Cl2 F12 S6'
_chemical_formula_moiety         'C H2 Cl2, 2(C38 H18 F6 S3)'
_chemical_formula_weight         1454.33
_chemical_melting_point          ?
_chemical_absolute_configuration ad
_space_group_crystal_system      monoclinic
_space_group_IT_number           4
_space_group_name_H-M_alt        'P 1 21 1'
_space_group_name_Hall           'P 2yb'
_shelx_space_group_comment       
;
The symmetry employed for this shelxl refinement is uniquely defined
by the following loop, which should always be used as a source of
symmetry information in preference to the above space-group names.
They are only intended as comments.
;

loop_
_space_group_symop_operation_xyz
'x, y, z'
'-x, y+1/2, -z'

_cell_length_a                   16.6491(5)
_cell_length_b                   7.9062(2)
_cell_length_c                   24.9766(8)
_cell_angle_alpha                90
_cell_angle_beta                 97.027(2)
_cell_angle_gamma                90
_cell_volume                     3263.00(17)
_cell_formula_units_Z            2
_cell_measurement_temperature    100.00
_cell_measurement_reflns_used    5749
_cell_measurement_theta_min      3.027
_cell_measurement_theta_max      78.678
_exptl_crystal_description       plate
_exptl_crystal_colour            colourless
_exptl_crystal_recrystallization_method 
'from a mixture of dichloromethane and hexane.'
_exptl_crystal_density_meas      ?
_exptl_crystal_density_method    ?
_exptl_crystal_density_diffrn    1.480
_exptl_crystal_F_000             1476
_exptl_crystal_size_max          0.189
_exptl_crystal_size_mid          0.157
_exptl_crystal_size_min          0.033
_exptl_absorpt_coefficient_mu    3.385
_exptl_absorpt_correction_type   multi-scan
_exptl_absorpt_correction_T_min  0.603796
_exptl_absorpt_correction_T_max  0.754205
_exptl_absorpt_process_details   
;
 TWINABS-2012/1 (Bruker,2012) was used for absorption correction.
 
For component 1:
 wR2(int) was 0.0870 before and 0.0577 after correction.
 
For component 2:
 wR2(int) was 0.0953 before and 0.0619 after correction.
 The Ratio of minimum to maximum transmission is 0.56.

Final HKLF 4 output contains 98840 reflections, Rint = 0.0637
 (67179 with I > 3sig(I), Rint = 0.0578)
;
_exptl_absorpt_special_details   ?
_shelx_estimated_absorpt_T_min   0.567
_shelx_estimated_absorpt_T_max   0.896
_exptl_transmission_factor_min   ?
_exptl_transmission_factor_max   ?
_exptl_special_details           ?
_diffrn_ambient_temperature      100.00
_diffrn_ambient_environment      N~2~
_diffrn_radiation_type           CuK\a
_diffrn_radiation_wavelength     1.54178
_diffrn_radiation_monochromator  'mirror optics'
_diffrn_measurement_ambient_temperature_device_make 'Oxford Cryostream 800'
_diffrn_radiation_probe          x-ray
_diffrn_source                   'microfocus sealed X-ray tube'
_diffrn_source_type              'Incoatec I\ms'
_diffrn_source_voltage           50.0
_diffrn_source_current           1.0
_diffrn_detector                 CPAD
_diffrn_detector_type            'Bruker PHOTON III'
_diffrn_detector_area_resol_mean 7.41
_diffrn_measurement_device       'four-circle diffractometer'
_diffrn_measurement_device_type  'Bruker D8 VENTURE dual wavelength Mo/Cu'
_diffrn_measurement_method       '\w and \f scans'
_diffrn_measurement_specimen_support 'MiTeGen micromount'
_diffrn_reflns_number            13383
_diffrn_reflns_av_unetI/netI     0.0368
_diffrn_reflns_av_R_equivalents  0.0637
_diffrn_reflns_theta_min         2.674
_diffrn_reflns_theta_max         78.779
_diffrn_reflns_theta_full        67.679
_diffrn_reflns_limit_h_min       -21
_diffrn_reflns_limit_h_max       21
_diffrn_reflns_limit_k_min       -9
_diffrn_reflns_limit_k_max       9
_diffrn_reflns_limit_l_min       -31
_diffrn_reflns_limit_l_max       31
_diffrn_standards_number         0
_diffrn_measured_fraction_theta_max 0.980
_diffrn_measured_fraction_theta_full 0.998
_diffrn_reflns_Laue_measured_fraction_max 0.980
_diffrn_reflns_Laue_measured_fraction_full 0.998
_diffrn_reflns_point_group_measured_fraction_max 0.949
_diffrn_reflns_point_group_measured_fraction_full 0.988
_reflns_number_total             13383
_reflns_number_gt                12799
_reflns_threshold_expression     'I > 2\s(I)'
_reflns_Friedel_coverage         0.803
_reflns_Friedel_fraction_max     0.913
_reflns_Friedel_fraction_full    0.977
_reflns_special_details          
;
 _reflns_Friedel_fraction is defined as the number of unique
 Friedel pairs measured divided by the number that would be
 possible theoretically, ignoring centric projections and
 systematic absences. Completness statistics refer to single and
 composite reflections containing twin component 1 only.
;
_computing_data_collection       
'Bruker BIS V6.2.15/2021-03-16 and APEX4 2022.1-1'
_computing_cell_refinement       'SAINT V8.40B (?, 2016)'
_computing_data_reduction        'SAINT V8.40B (?, 2016)'
_computing_structure_solution    'XT  (Sheldrick, 2015)'
_computing_structure_refinement  'XL  (Sheldrick, 2008)'
_computing_molecular_graphics    'Olex2 1.5 (Dolomanov et al., 2009)'
_computing_publication_material  'Olex2 1.5 (Dolomanov et al., 2009)'
_refine_special_details          'Refined as a 2-component twin.,Twin'
_refine_ls_structure_factor_coef Fsqd
_refine_ls_matrix_type           full
_refine_ls_weighting_scheme      calc
_refine_ls_weighting_details     
'w=1/[\s^2^(Fo^2^)+(0.0640P)^2^+0.6205P] where P=(Fo^2^+2Fc^2^)/3'
_atom_sites_solution_primary     dual
_atom_sites_solution_secondary   ?
_atom_sites_solution_hydrogens   geom
_refine_ls_hydrogen_treatment    constr
_refine_ls_number_reflns         13383
_refine_ls_number_parameters     1119
_refine_ls_number_restraints     357
_refine_ls_R_factor_all          0.0410
_refine_ls_R_factor_gt           0.0384
_refine_ls_wR_factor_ref         0.1022
_refine_ls_wR_factor_gt          0.0994
_refine_ls_goodness_of_fit_ref   1.032
_refine_ls_restrained_S_all      1.046
_refine_ls_shift/su_max          0.001
_refine_ls_shift/su_mean         0.000
_refine_diff_density_max         0.212
_refine_diff_density_min         -0.205
_refine_diff_density_rms         0.044
_refine_ls_extinction_method     none
_refine_ls_extinction_coef       .
_refine_ls_abs_structure_Flack   0.008(9)
_refine_ls_abs_structure_details 
;
 Flack x determined using 5365 quotients [(I+)-(I-)]/[(I+)+(I-)]
 (Parsons, Flack and Wagner, Acta Cryst. B69 (2013) 249-259).
;
_twin_special_details            
'The data was integrated as a 2-component twin.'
_twin_individual_id              2
_twin_individual_twin_matrix_11  0.00038
_twin_individual_twin_matrix_12  -0.00021
_twin_individual_twin_matrix_13  -1.00004
_twin_individual_twin_matrix_21  -1.0
_twin_individual_twin_matrix_22  0.0001
_twin_individual_twin_matrix_23  -7e-05
_twin_individual_twin_matrix_31  0.00091
_twin_individual_twin_matrix_32  1.00004
_twin_individual_twin_matrix_33  0.36703

loop_
_atom_type_symbol
_atom_type_description
_atom_type_scat_dispersion_real
_atom_type_scat_dispersion_imag
_atom_type_scat_source
C C 0.0181 0.0091 'International Tables Vol C Tables 4.2.6.8 and 6.1.1.4'
H H 0.0000 0.0000 'International Tables Vol C Tables 4.2.6.8 and 6.1.1.4'
Cl Cl 0.3639 0.7018 'International Tables Vol C Tables 4.2.6.8 and 6.1.1.4'
F F 0.0727 0.0534 'International Tables Vol C Tables 4.2.6.8 and 6.1.1.4'
S S 0.3331 0.5567 'International Tables Vol C Tables 4.2.6.8 and 6.1.1.4'

_geom_special_details            
;
 All esds (except the esd in the dihedral angle between two l.s. planes)
 are estimated using the full covariance matrix.  The cell esds are taken
 into account individually in the estimation of esds in distances, angles
 and torsion angles; correlations between esds in cell parameters are only
 used when they are defined by crystal symmetry.  An approximate (isotropic)
 treatment of cell esds is used for estimating esds involving l.s. planes.
;

loop_
_atom_site_label
_atom_site_type_symbol
_atom_site_fract_x
_atom_site_fract_y
_atom_site_fract_z
_atom_site_U_iso_or_equiv
_atom_site_adp_type
_atom_site_occupancy
_atom_site_site_symmetry_order
_atom_site_calc_flag
_atom_site_refinement_flags_posn
_atom_site_refinement_flags_adp
_atom_site_refinement_flags_occupancy
_atom_site_disorder_assembly
_atom_site_disorder_group
Cl2B Cl 0.2836(12) 0.524(3) 0.9647(14) 0.117(8) Uani 0.120(4) 1 d DG U P A 3
Cl1B Cl 0.4437(13) 0.676(3) 0.9865(6) 0.085(5) Uani 0.120(4) 1 d DG U P A 3
C1SB C 0.357(2) 0.610(8) 1.0149(9) 0.059(12) Uani 0.120(4) 1 d DG U P A 3
H1SA H 0.333221 0.708198 1.032184 0.070 Uiso 0.120(4) 1 calc R U P A 3
H1SB H 0.372297 0.524324 1.043128 0.070 Uiso 0.120(4) 1 calc R U P A 3
Cl2C Cl 0.3055(19) 0.432(4) 0.8762(11) 0.124(11) Uani 0.116(4) 1 d DG U P B 4
Cl1C Cl 0.3827(14) 0.661(3) 0.9583(8) 0.102(7) Uani 0.116(4) 1 d DG U P B 4
C1SC C 0.291(2) 0.564(14) 0.932(4) 0.14(3) Uani 0.116(4) 1 d DG U P B 4
H1SC H 0.250357 0.651735 0.919967 0.171 Uiso 0.116(4) 1 calc R U P B 4
H1SD H 0.270021 0.495394 0.960274 0.171 Uiso 0.116(4) 1 calc R U P B 4
Cl1D Cl 0.3994(16) 0.591(4) 0.9021(9) 0.177(9) Uani 0.227(5) 1 d DG U P C 5
Cl2D Cl 0.354(2) 0.605(6) 1.0111(9) 0.29(2) Uani 0.227(5) 1 d DG U P C 5
C1SD C 0.433(3) 0.638(15) 0.9710(12) 0.18(4) Uani 0.227(5) 1 d DG U P C 5
H1SE H 0.478969 0.564083 0.983979 0.215 Uiso 0.227(5) 1 calc R U P C 5
H1SF H 0.450920 0.756712 0.974346 0.215 Uiso 0.227(5) 1 calc R U P C 5
Cl2E Cl 0.300(4) 0.536(8) 0.8604(10) 0.27(2) Uani 0.167(5) 1 d DG U P D 6
Cl1E Cl 0.329(2) 0.541(5) 0.9779(10) 0.181(16) Uani 0.167(5) 1 d DG U P D 6
C1SE C 0.261(4) 0.484(18) 0.9211(14) 0.20(4) Uani 0.167(5) 1 d DG U P D 6
H1SG H 0.208623 0.543266 0.922306 0.241 Uiso 0.167(5) 1 calc R U P D 6
H1SH H 0.250068 0.360406 0.921950 0.241 Uiso 0.167(5) 1 calc R U P D 6
Cl2F Cl 0.3473(12) 0.459(2) 0.9400(10) 0.144(7) Uani 0.201(5) 1 d DG U P E 8
Cl1F Cl 0.456(3) 0.710(7) 0.995(2) 0.38(3) Uani 0.201(5) 1 d DG U P E 8
C1SF C 0.4497(14) 0.513(12) 0.961(6) 0.33(5) Uani 0.201(5) 1 d DG U P E 8
H1SI H 0.474945 0.424598 0.985934 0.391 Uiso 0.201(5) 1 calc R U P E 8
H1SJ H 0.479936 0.519522 0.929751 0.391 Uiso 0.201(5) 1 calc R U P E 8
Cl1S Cl 0.4276(10) 0.575(3) 0.9309(6) 0.105(5) Uani 0.168(4) 1 d DG U P F 2
Cl2S Cl 0.2655(10) 0.430(3) 0.9148(9) 0.127(8) Uani 0.168(4) 1 d DG U P F 2
C1SA C 0.3389(14) 0.545(5) 0.8846(7) 0.071(10) Uani 0.168(4) 1 d DG U P F 2
H1SK H 0.316347 0.656179 0.872468 0.086 Uiso 0.168(4) 1 calc R U P F 2
H1SL H 0.352843 0.482874 0.852556 0.086 Uiso 0.168(4) 1 calc R U P F 2
S1 S 0.76855(6) 0.21626(15) 0.78901(5) 0.0383(2) Uani 1 1 d . . . . .
S2 S 0.74078(6) 0.22567(16) 0.66250(4) 0.0372(2) Uani 1 1 d . . . . .
S3 S 0.84290(6) 0.29022(15) 0.56708(4) 0.0359(2) Uani 1 1 d . . . . .
F1A F 1.1183(12) -0.220(2) 0.8815(13) 0.056(3) Uani 0.70(5) 1 d D . P G 1
F1B F 1.2273(13) -0.149(7) 0.8692(16) 0.083(9) Uani 0.30(5) 1 d D . P G 2
F2A F 1.2277(6) -0.0809(19) 0.8859(5) 0.066(3) Uani 0.70(5) 1 d D . P G 1
F2B F 1.159(4) 0.036(3) 0.9063(9) 0.087(9) Uani 0.30(5) 1 d D . P G 2
F3A F 1.1225(9) 0.0397(13) 0.9066(4) 0.060(2) Uani 0.70(5) 1 d D . P G 1
F3B F 1.101(3) -0.201(5) 0.881(3) 0.053(6) Uani 0.30(5) 1 d D . P G 2
F4A F 1.2488(11) 0.811(4) 0.6689(10) 0.059(5) Uani 0.36(3) 1 d D . P H 1
F4B F 1.2350(5) 0.8592(15) 0.6766(5) 0.0454(18) Uani 0.64(3) 1 d D . P H 2
F5A F 1.1965(19) 0.6341(16) 0.6088(10) 0.063(5) Uani 0.36(3) 1 d D . P H 1
F5B F 1.2323(8) 0.6277(9) 0.6336(7) 0.064(3) Uani 0.64(3) 1 d D . P H 2
F6A F 1.1367(13) 0.864(2) 0.6201(8) 0.042(3) Uani 0.36(3) 1 d D . P H 1
F6B F 1.1431(9) 0.822(2) 0.6105(5) 0.063(3) Uani 0.64(3) 1 d D . P H 2
C1 C 0.7980(2) 0.2341(7) 0.72537(18) 0.0360(9) Uani 1 1 d . . . . .
C2 C 0.8792(2) 0.2684(6) 0.72465(17) 0.0322(8) Uani 1 1 d . . . . .
C3 C 0.8988(2) 0.2607(6) 0.66961(17) 0.0320(8) Uani 1 1 d . . . . .
C4 C 0.8285(2) 0.2582(6) 0.63339(18) 0.0346(9) Uani 1 1 d . . . . .
C5 C 0.9694(2) 0.2543(6) 0.64073(16) 0.0307(8) Uani 1 1 d . . . . .
C6 C 0.9477(2) 0.2873(6) 0.58587(17) 0.0333(9) Uani 1 1 d . . . . .
C7 C 1.0046(3) 0.3093(6) 0.54822(17) 0.0329(9) Uani 1 1 d . . . . .
C8 C 0.9838(3) 0.3568(6) 0.49389(18) 0.0364(9) Uani 1 1 d . . . . .
H8 H 0.928566 0.372503 0.480133 0.044 Uiso 1 1 calc R U . . .
C9 C 1.0422(3) 0.3802(7) 0.46103(18) 0.0402(10) Uani 1 1 d . . . . .
H9 H 1.027510 0.414137 0.424671 0.048 Uiso 1 1 calc R U . . .
C10 C 1.1253(3) 0.3543(7) 0.48064(18) 0.0396(10) Uani 1 1 d . . . . .
H10 H 1.165769 0.370400 0.457446 0.048 Uiso 1 1 calc R U . . .
C11 C 1.1464(3) 0.3060(7) 0.53313(19) 0.0406(10) Uani 1 1 d . . . . .
H11 H 1.201787 0.287705 0.546025 0.049 Uiso 1 1 calc R U . . .
C12 C 1.0872(3) 0.2829(7) 0.56841(17) 0.0351(9) Uani 1 1 d . . . . .
C13 C 1.1081(2) 0.2278(7) 0.62262(17) 0.0345(9) Uani 1 1 d . . . . .
H13 H 1.163181 0.202533 0.634437 0.041 Uiso 1 1 calc R U . . .
C14 C 1.0528(2) 0.2093(6) 0.65859(16) 0.0304(8) Uani 1 1 d . . . . .
C15 C 1.0771(2) 0.1305(6) 0.71235(16) 0.0304(8) Uani 1 1 d . . . . .
C16 C 1.0261(3) 0.0232(6) 0.73660(17) 0.0330(8) Uani 1 1 d . . . . .
H16 H 0.974062 -0.002307 0.718393 0.040 Uiso 1 1 calc R U . . .
C17 C 1.0500(3) -0.0474(6) 0.78706(18) 0.0343(9) Uani 1 1 d . . . . .
H17 H 1.014289 -0.119295 0.803396 0.041 Uiso 1 1 calc R U . . .
C18 C 1.1272(3) -0.0115(7) 0.81357(17) 0.0383(9) Uani 1 1 d . . . . .
C19 C 1.1800(3) 0.0868(6) 0.78869(19) 0.0385(10) Uani 1 1 d . . . . .
H19 H 1.233218 0.106361 0.806061 0.046 Uiso 1 1 calc R U . . .
C20 C 1.1561(3) 0.1575(6) 0.73851(17) 0.0340(9) Uani 1 1 d . . . . .
H20 H 1.193096 0.224484 0.721600 0.041 Uiso 1 1 calc R U . . .
C21 C 1.1501(4) -0.0745(8) 0.8697(2) 0.0512(10) Uani 1 1 d D . . . .
C22 C 0.9180(3) 0.3104(6) 0.77828(17) 0.0317(8) Uani 1 1 d . . . . .
C23 C 0.9924(2) 0.3977(6) 0.79625(17) 0.0321(8) Uani 1 1 d . . . . .
C24 C 1.0402(2) 0.4914(6) 0.75963(17) 0.0306(8) Uani 1 1 d . . . . .
C25 C 1.0037(2) 0.5632(6) 0.71174(17) 0.0305(8) Uani 1 1 d . . . . .
H25 H 0.946705 0.554533 0.702967 0.037 Uiso 1 1 calc R U . . .
C26 C 1.0487(2) 0.6474(6) 0.67638(17) 0.0312(8) Uani 1 1 d . . . . .
H26 H 1.022572 0.693071 0.643597 0.037 Uiso 1 1 calc R U . . .
C27 C 1.1315(3) 0.6641(6) 0.68936(18) 0.0335(9) Uani 1 1 d . . . . .
C28 C 1.1689(3) 0.6022(6) 0.73852(19) 0.0355(9) Uani 1 1 d . . . . .
H28 H 1.225172 0.619484 0.748518 0.043 Uiso 1 1 calc R U . . .
C29 C 1.1240(3) 0.5161(6) 0.77256(18) 0.0360(9) Uani 1 1 d . . . . .
H29 H 1.150346 0.472389 0.805552 0.043 Uiso 1 1 calc R U . . .
C30 C 1.1821(3) 0.7425(7) 0.65065(19) 0.0401(8) Uani 1 1 d D . . . .
C31 C 1.0149(3) 0.4142(6) 0.85089(18) 0.0374(9) Uani 1 1 d . . . . .
H31 H 1.064622 0.469033 0.862908 0.045 Uiso 1 1 calc R U . . .
C32 C 0.9671(3) 0.3528(7) 0.89023(19) 0.0399(10) Uani 1 1 d . . . . .
C33 C 0.8898(3) 0.2847(7) 0.87372(19) 0.0412(10) Uani 1 1 d . . . . .
C34 C 0.8664(3) 0.2716(6) 0.81704(17) 0.0356(9) Uani 1 1 d . . . . .
C35 C 0.8410(3) 0.2305(8) 0.9132(2) 0.0522(12) Uani 1 1 d . . . . .
H35 H 0.788767 0.184731 0.902297 0.063 Uiso 1 1 calc R U . . .
C36 C 0.8690(4) 0.2442(10) 0.9671(2) 0.0645(16) Uani 1 1 d . . . . .
H36 H 0.836384 0.206128 0.993298 0.077 Uiso 1 1 calc R U . . .
C37 C 0.9458(4) 0.3142(10) 0.9837(2) 0.0616(16) Uani 1 1 d . . . . .
H37 H 0.964601 0.323878 1.021022 0.074 Uiso 1 1 calc R U . . .
C38 C 0.9932(4) 0.3681(8) 0.9461(2) 0.0494(12) Uani 1 1 d . . . . .
H38 H 1.044523 0.416743 0.957747 0.059 Uiso 1 1 calc R U . . .
S4 S 0.84281(6) 0.75227(15) 0.77949(4) 0.0381(2) Uani 1 1 d . . . . .
S5 S 0.81900(6) 0.74627(16) 0.65372(5) 0.0385(2) Uani 1 1 d . . . . .
S6 S 0.67950(6) 0.68400(16) 0.56006(4) 0.0379(2) Uani 1 1 d . . . . .
F7A F 0.3237(12) 0.140(3) 0.6777(12) 0.052(4) Uani 0.36(3) 1 d D . P I 1
F7B F 0.3103(8) 0.188(2) 0.6726(7) 0.072(4) Uani 0.64(3) 1 d D . P I 2
F8A F 0.3858(12) 0.178(4) 0.6089(8) 0.073(5) Uani 0.36(3) 1 d D . P I 1
F8B F 0.3985(6) 0.1225(11) 0.6209(3) 0.0455(16) Uani 0.64(3) 1 d D . P I 2
F9A F 0.3096(8) 0.3676(15) 0.6362(9) 0.059(4) Uani 0.36(3) 1 d D . P I 1
F9B F 0.3396(8) 0.3568(9) 0.6099(5) 0.071(4) Uani 0.64(3) 1 d D . P I 2
F10A F 0.5193(10) 1.211(2) 0.8708(6) 0.050(5) Uani 0.42(3) 1 d D . P J 1
F10B F 0.5221(12) 1.208(2) 0.8731(7) 0.100(7) Uani 0.58(3) 1 d D . P J 2
F11A F 0.5275(15) 0.9556(17) 0.9001(4) 0.081(5) Uani 0.42(3) 1 d D . P J 1
F11B F 0.4662(13) 0.9823(14) 0.8948(3) 0.097(7) Uani 0.58(3) 1 d D . P J 2
F12A F 0.4139(10) 1.068(3) 0.8783(7) 0.096(8) Uani 0.42(3) 1 d D . P J 1
F12B F 0.3939(6) 1.1758(19) 0.8517(6) 0.088(4) Uani 0.58(3) 1 d D . P J 2
C39 C 0.7869(2) 0.7419(7) 0.71681(18) 0.0349(9) Uani 1 1 d . . . . .
C40 C 0.7048(2) 0.7102(6) 0.71777(17) 0.0318(8) Uani 1 1 d . . . . .
C41 C 0.6884(2) 0.6675(6) 0.77178(17) 0.0327(8) Uani 1 1 d . . . . .
C42 C 0.7570(2) 0.6984(6) 0.80948(18) 0.0357(9) Uani 1 1 d . . . . .
C43 C 0.7586(3) 0.6772(7) 0.86606(18) 0.0385(10) Uani 1 1 d . . . . .
C44 C 0.6876(3) 0.6141(7) 0.88439(19) 0.0420(10) Uani 1 1 d . . . . .
C45 C 0.6210(3) 0.5643(6) 0.84615(18) 0.0370(9) Uani 1 1 d . . . . .
H45 H 0.574995 0.514878 0.859004 0.044 Uiso 1 1 calc R U . . .
C46 C 0.6207(3) 0.5850(6) 0.79133(18) 0.0338(9) Uani 1 1 d . . . . .
C47 C 0.5551(2) 0.4982(6) 0.75510(17) 0.0308(8) Uani 1 1 d . . . . .
C48 C 0.4774(3) 0.4792(6) 0.77033(17) 0.0343(9) Uani 1 1 d . . . . .
H48 H 0.465359 0.523836 0.803770 0.041 Uiso 1 1 calc R U . . .
C49 C 0.4178(3) 0.3953(6) 0.73657(19) 0.0354(9) Uani 1 1 d . . . . .
H49 H 0.365003 0.383825 0.746822 0.043 Uiso 1 1 calc R U . . .
C50 C 0.4352(3) 0.3280(6) 0.68777(19) 0.0353(9) Uani 1 1 d . . . . .
C51 C 0.5129(3) 0.3396(6) 0.67357(18) 0.0334(9) Uani 1 1 d . . . . .
H51 H 0.525307 0.291780 0.640666 0.040 Uiso 1 1 calc R U . . .
C52 C 0.5724(2) 0.4215(6) 0.70772(17) 0.0316(8) Uani 1 1 d . . . . .
H52 H 0.626119 0.425265 0.698570 0.038 Uiso 1 1 calc R U . . .
C53 C 0.3690(3) 0.2510(7) 0.65013(19) 0.0394(8) Uani 1 1 d D . . . .
C54 C 0.6854(4) 0.5872(8) 0.9404(2) 0.0534(13) Uani 1 1 d . . . . .
H54 H 0.637827 0.545247 0.953196 0.064 Uiso 1 1 calc R U . . .
C55 C 0.7533(4) 0.6226(10) 0.9760(2) 0.0606(16) Uani 1 1 d . . . . .
H55 H 0.752157 0.604783 1.013481 0.073 Uiso 1 1 calc R U . . .
C56 C 0.8231(3) 0.6836(9) 0.9579(2) 0.0599(15) Uani 1 1 d . . . . .
H56 H 0.869043 0.707030 0.983336 0.072 Uiso 1 1 calc R U . . .
C57 C 0.8274(3) 0.7110(8) 0.9041(2) 0.0505(12) Uani 1 1 d . . . . .
H57 H 0.875957 0.752102 0.892420 0.061 Uiso 1 1 calc R U . . .
C58 C 0.6637(2) 0.7188(6) 0.66307(17) 0.0330(9) Uani 1 1 d . . . . .
C59 C 0.5815(2) 0.7239(6) 0.63448(16) 0.0314(8) Uani 1 1 d . . . . .
C60 C 0.5055(2) 0.7708(6) 0.65255(17) 0.0330(9) Uani 1 1 d . . . . .
C61 C 0.4991(3) 0.8511(6) 0.70533(18) 0.0332(9) Uani 1 1 d . . . . .
C62 C 0.5597(3) 0.9574(6) 0.73107(19) 0.0348(9) Uani 1 1 d . . . . .
H62 H 0.607135 0.977342 0.714371 0.042 Uiso 1 1 calc R U . . .
C63 C 0.5521(3) 1.0339(7) 0.7802(2) 0.0426(11) Uani 1 1 d . . . . .
H63 H 0.593997 1.104669 0.796907 0.051 Uiso 1 1 calc R U . . .
C64 C 0.4829(4) 1.0064(7) 0.8046(2) 0.0475(12) Uani 1 1 d D . . . .
C65 C 0.4203(3) 0.9080(7) 0.7793(2) 0.0425(10) Uani 1 1 d . . . . .
H65 H 0.372030 0.893040 0.795469 0.051 Uiso 1 1 calc R U . . .
C66 C 0.4286(3) 0.8320(6) 0.7305(2) 0.0371(9) Uani 1 1 d . . . . .
H66 H 0.385480 0.765022 0.713418 0.045 Uiso 1 1 calc R U . . .
C67A C 0.4865(14) 1.057(2) 0.8637(6) 0.050(4) Uani 0.42(3) 1 d D U P J 1
C67B C 0.4634(11) 1.097(2) 0.8549(6) 0.061(4) Uani 0.58(3) 1 d D U P J 2
C68 C 0.4365(2) 0.7542(7) 0.61646(17) 0.0352(9) Uani 1 1 d . . . . .
H68 H 0.386119 0.782357 0.628351 0.042 Uiso 1 1 calc R U . . .
C69 C 0.4363(2) 0.6976(7) 0.56266(18) 0.0362(10) Uani 1 1 d . . . . .
C70 C 0.5115(3) 0.6693(6) 0.54231(17) 0.0351(9) Uani 1 1 d . . . . .
C71 C 0.5120(3) 0.6217(7) 0.48794(19) 0.0392(10) Uani 1 1 d . . . . .
H71 H 0.561861 0.604417 0.473941 0.047 Uiso 1 1 calc R U . . .
C72 C 0.4402(3) 0.6004(7) 0.45530(19) 0.0410(10) Uani 1 1 d . . . . .
H72 H 0.440844 0.568081 0.418713 0.049 Uiso 1 1 calc R U . . .
C73 C 0.3663(3) 0.6255(7) 0.47514(19) 0.0426(11) Uani 1 1 d . . . . .
H73 H 0.317275 0.608332 0.452040 0.051 Uiso 1 1 calc R U . . .
C74 C 0.3636(3) 0.6745(7) 0.52744(18) 0.0382(10) Uani 1 1 d . . . . .
H74 H 0.312857 0.693045 0.540198 0.046 Uiso 1 1 calc R U . . .
C75 C 0.5822(3) 0.6912(6) 0.57998(17) 0.0345(9) Uani 1 1 d . . . . .
C76 C 0.7196(2) 0.7183(7) 0.62616(18) 0.0370(9) Uani 1 1 d . . . . .

loop_
_atom_site_aniso_label
_atom_site_aniso_U_11
_atom_site_aniso_U_22
_atom_site_aniso_U_33
_atom_site_aniso_U_23
_atom_site_aniso_U_13
_atom_site_aniso_U_12
Cl2B 0.129(15) 0.088(15) 0.141(18) 0.043(14) 0.038(16) 0.024(11)
Cl1B 0.130(13) 0.080(11) 0.043(6) 0.007(7) 0.001(8) -0.009(9)
C1SB 0.066(15) 0.063(16) 0.052(15) 0.024(11) 0.024(12) -0.020(11)
Cl2C 0.109(18) 0.17(2) 0.086(14) 0.019(14) -0.023(12) 0.032(18)
Cl1C 0.105(15) 0.109(14) 0.097(13) 0.012(10) 0.029(10) 0.035(12)
C1SC 0.14(4) 0.17(4) 0.12(4) 0.02(2) 0.014(17) -0.001(17)
Cl1D 0.19(2) 0.20(2) 0.147(17) -0.018(17) 0.025(15) -0.021(19)
Cl2D 0.21(3) 0.42(5) 0.24(3) -0.15(3) 0.05(2) 0.08(3)
C1SD 0.17(4) 0.18(4) 0.18(4) -0.03(3) 0.01(3) -0.01(3)
Cl2E 0.35(6) 0.32(6) 0.16(2) -0.07(3) 0.07(3) -0.04(5)
Cl1E 0.22(3) 0.20(3) 0.138(18) -0.053(19) 0.07(2) -0.12(3)
C1SE 0.24(6) 0.22(7) 0.15(5) -0.09(4) 0.02(4) -0.10(6)
Cl2F 0.133(14) 0.109(13) 0.185(19) 0.010(12) 0.004(13) 0.011(10)
Cl1F 0.42(6) 0.40(7) 0.30(5) -0.05(4) -0.01(5) -0.21(5)
C1SF 0.32(8) 0.32(8) 0.32(8) 0.03(7) -0.03(4) -0.06(4)
Cl1S 0.130(12) 0.113(12) 0.069(8) 0.017(8) -0.004(8) 0.001(9)
Cl2S 0.125(11) 0.151(18) 0.100(12) 0.059(14) -0.007(10) 0.014(11)
C1SA 0.113(19) 0.063(17) 0.044(14) -0.001(13) 0.032(16) 0.012(15)
S1 0.0306(4) 0.0419(6) 0.0447(5) -0.0009(5) 0.0135(4) -0.0010(4)
S2 0.0234(4) 0.0446(6) 0.0440(5) -0.0065(5) 0.0051(4) 0.0001(4)
S3 0.0247(4) 0.0461(6) 0.0359(5) -0.0042(4) -0.0004(3) 0.0031(4)
F1A 0.071(7) 0.047(3) 0.049(4) 0.011(3) -0.003(6) -0.007(4)
F1B 0.060(5) 0.12(2) 0.063(13) 0.051(12) -0.010(7) 0.017(9)
F2A 0.057(2) 0.083(6) 0.054(4) 0.020(4) -0.011(3) -0.001(3)
F2B 0.14(3) 0.058(6) 0.048(6) 0.001(5) -0.033(11) -0.016(10)
F3A 0.078(5) 0.061(3) 0.039(2) 0.000(2) -0.008(3) 0.006(3)
F3B 0.069(11) 0.049(9) 0.038(8) 0.012(8) -0.003(11) -0.006(9)
F4A 0.039(5) 0.078(12) 0.058(8) 0.018(7) 0.003(5) -0.018(6)
F4B 0.032(3) 0.048(4) 0.058(3) -0.007(3) 0.013(2) -0.010(3)
F5A 0.085(13) 0.042(5) 0.074(7) -0.008(5) 0.050(9) -0.001(5)
F5B 0.072(5) 0.044(3) 0.085(8) -0.010(3) 0.049(5) -0.002(3)
F6A 0.041(5) 0.045(6) 0.042(6) 0.006(4) 0.017(4) 0.000(4)
F6B 0.044(4) 0.097(8) 0.047(4) 0.019(5) 0.002(3) -0.010(4)
C1 0.0308(19) 0.035(2) 0.043(2) -0.0030(18) 0.0069(15) -0.0004(18)
C2 0.0260(17) 0.033(2) 0.039(2) -0.0029(17) 0.0074(14) 0.0021(17)
C3 0.0268(17) 0.032(2) 0.0371(19) -0.0043(17) 0.0045(14) 0.0008(17)
C4 0.0259(18) 0.036(2) 0.042(2) -0.0050(18) 0.0043(15) 0.0009(17)
C5 0.0267(18) 0.031(2) 0.0340(19) -0.0034(16) 0.0026(14) 0.0008(17)
C6 0.0255(18) 0.039(2) 0.035(2) -0.0034(17) 0.0014(14) 0.0014(17)
C7 0.032(2) 0.033(2) 0.0332(19) -0.0055(16) 0.0043(15) 0.0013(16)
C8 0.037(2) 0.038(3) 0.034(2) -0.0047(17) 0.0027(16) -0.0012(19)
C9 0.046(3) 0.041(3) 0.033(2) -0.0003(18) 0.0036(17) 0.000(2)
C10 0.040(2) 0.046(3) 0.035(2) -0.0017(19) 0.0106(17) -0.003(2)
C11 0.033(2) 0.051(3) 0.038(2) -0.006(2) 0.0081(17) -0.001(2)
C12 0.031(2) 0.040(3) 0.0340(19) -0.0040(18) 0.0060(15) 0.0004(18)
C13 0.0295(18) 0.040(2) 0.0337(19) -0.0042(17) 0.0013(14) 0.0006(18)
C14 0.0220(17) 0.031(2) 0.0373(19) -0.0027(16) 0.0019(14) 0.0008(16)
C15 0.0299(19) 0.031(2) 0.0303(17) -0.0041(16) 0.0046(14) 0.0050(16)
C16 0.0294(19) 0.033(2) 0.037(2) -0.0062(17) 0.0055(16) 0.0020(17)
C17 0.035(2) 0.029(2) 0.039(2) -0.0013(17) 0.0060(17) -0.0003(17)
C18 0.042(2) 0.032(2) 0.039(2) 0.0016(19) -0.0027(19) 0.0025(17)
C19 0.032(2) 0.037(2) 0.043(2) -0.0053(18) -0.0055(17) 0.0013(18)
C20 0.0289(19) 0.035(2) 0.038(2) -0.0023(17) 0.0038(15) 0.0031(17)
C21 0.059(2) 0.047(2) 0.044(2) 0.0078(17) -0.0085(18) -0.0059(18)
C22 0.0293(18) 0.031(2) 0.036(2) -0.0005(16) 0.0074(15) 0.0030(16)
C23 0.0266(18) 0.034(2) 0.036(2) 0.0008(17) 0.0060(15) 0.0046(16)
C24 0.0275(19) 0.032(2) 0.0327(19) -0.0033(15) 0.0061(15) 0.0017(16)
C25 0.0253(18) 0.032(2) 0.0339(19) -0.0032(16) 0.0033(15) 0.0016(15)
C26 0.0280(19) 0.030(2) 0.0360(19) -0.0023(16) 0.0042(15) 0.0013(16)
C27 0.0277(19) 0.030(2) 0.044(2) -0.0027(17) 0.0082(16) -0.0017(16)
C28 0.0253(18) 0.034(2) 0.047(2) -0.0005(18) 0.0034(16) -0.0004(16)
C29 0.032(2) 0.037(3) 0.037(2) -0.0005(18) -0.0012(17) 0.0014(18)
C30 0.0350(18) 0.040(2) 0.047(2) -0.0026(16) 0.0124(14) -0.0024(15)
C31 0.037(2) 0.037(2) 0.037(2) -0.0017(18) 0.0031(17) 0.0034(18)
C32 0.045(2) 0.039(2) 0.037(2) 0.0013(18) 0.0080(18) 0.008(2)
C33 0.043(2) 0.041(3) 0.041(2) 0.0041(19) 0.0109(18) 0.006(2)
C34 0.035(2) 0.033(2) 0.039(2) -0.0016(17) 0.0094(16) 0.0005(17)
C35 0.052(3) 0.061(3) 0.047(3) 0.006(2) 0.019(2) 0.000(3)
C36 0.073(4) 0.081(5) 0.044(3) 0.008(3) 0.025(3) -0.004(4)
C37 0.062(3) 0.086(5) 0.038(2) 0.007(3) 0.011(2) 0.013(3)
C38 0.051(3) 0.057(3) 0.040(2) 0.004(2) 0.004(2) 0.008(2)
S4 0.0246(4) 0.0400(6) 0.0484(5) -0.0009(5) -0.0008(4) -0.0009(4)
S5 0.0229(4) 0.0454(6) 0.0480(5) 0.0069(5) 0.0068(4) 0.0013(4)
S6 0.0275(4) 0.0480(7) 0.0395(5) 0.0051(4) 0.0084(4) 0.0036(4)
F7A 0.034(6) 0.052(7) 0.069(6) 0.006(6) 0.003(5) -0.011(5)
F7B 0.044(5) 0.107(10) 0.068(6) -0.024(6) 0.018(5) -0.035(6)
F8A 0.034(6) 0.116(13) 0.071(6) -0.045(8) 0.011(6) -0.022(8)
F8B 0.040(3) 0.044(3) 0.050(3) -0.011(2) -0.005(2) 0.002(2)
F9A 0.042(5) 0.052(5) 0.075(10) 0.004(4) -0.022(5) 0.004(3)
F9B 0.071(6) 0.046(3) 0.082(5) 0.011(3) -0.040(5) -0.006(3)
F10A 0.074(9) 0.049(11) 0.028(6) -0.004(6) 0.008(5) -0.010(8)
F10B 0.163(16) 0.058(11) 0.084(11) -0.027(8) 0.031(10) -0.049(10)
F11A 0.135(14) 0.061(6) 0.046(5) 0.003(4) 0.009(7) 0.024(8)
F11B 0.19(2) 0.060(6) 0.045(4) 0.001(4) 0.029(7) -0.046(9)
F12A 0.083(9) 0.13(2) 0.082(11) -0.038(13) 0.048(8) -0.015(10)
F12B 0.085(5) 0.097(9) 0.089(7) -0.049(6) 0.043(5) -0.005(5)
C39 0.0249(17) 0.037(2) 0.043(2) 0.0046(18) 0.0032(14) 0.0012(17)
C40 0.0218(17) 0.032(2) 0.042(2) 0.0030(17) 0.0040(14) 0.0011(16)
C41 0.0287(18) 0.030(2) 0.038(2) -0.0003(16) 0.0004(15) 0.0031(16)
C42 0.0290(19) 0.035(2) 0.042(2) -0.0012(17) -0.0004(15) 0.0012(17)
C43 0.034(2) 0.041(2) 0.039(2) -0.0059(18) -0.0027(16) 0.0001(18)
C44 0.041(2) 0.046(3) 0.038(2) -0.0030(19) -0.0020(18) 0.005(2)
C45 0.032(2) 0.042(2) 0.037(2) 0.0004(18) 0.0028(16) 0.0011(18)
C46 0.0307(19) 0.032(2) 0.038(2) -0.0012(17) 0.0024(16) 0.0017(17)
C47 0.0285(19) 0.032(2) 0.0321(19) 0.0050(15) 0.0051(15) 0.0011(16)
C48 0.032(2) 0.036(2) 0.035(2) 0.0002(18) 0.0067(16) -0.0004(17)
C49 0.0254(18) 0.040(2) 0.042(2) 0.0026(19) 0.0083(16) -0.0007(17)
C50 0.0275(19) 0.035(2) 0.043(2) -0.0029(17) 0.0001(16) 0.0032(17)
C51 0.033(2) 0.031(2) 0.037(2) 0.0009(16) 0.0045(16) 0.0018(17)
C52 0.0268(18) 0.032(2) 0.036(2) 0.0023(16) 0.0035(15) 0.0000(16)
C53 0.0292(17) 0.040(2) 0.048(2) -0.0022(15) -0.0008(14) -0.0016(16)
C54 0.051(3) 0.071(4) 0.038(2) -0.002(2) 0.002(2) 0.000(3)
C55 0.060(3) 0.080(4) 0.038(2) -0.008(3) -0.009(2) 0.005(3)
C56 0.045(3) 0.078(4) 0.051(3) -0.013(3) -0.017(2) 0.004(3)
C57 0.042(2) 0.053(3) 0.052(3) -0.011(2) -0.010(2) 0.002(2)
C58 0.0257(18) 0.034(2) 0.039(2) 0.0048(17) 0.0048(15) 0.0000(17)
C59 0.0239(17) 0.034(2) 0.0369(19) 0.0047(17) 0.0049(14) 0.0027(17)
C60 0.0254(18) 0.036(2) 0.0374(19) 0.0075(17) 0.0044(15) 0.0015(17)
C61 0.0287(19) 0.034(2) 0.037(2) 0.0063(17) 0.0022(15) 0.0050(16)
C62 0.0296(19) 0.032(2) 0.043(2) 0.0054(17) 0.0044(17) 0.0022(17)
C63 0.043(2) 0.037(3) 0.048(3) 0.001(2) 0.0025(19) -0.004(2)
C64 0.059(3) 0.038(3) 0.047(3) -0.002(2) 0.014(2) -0.007(2)
C65 0.043(2) 0.038(3) 0.049(3) 0.000(2) 0.016(2) -0.001(2)
C66 0.0280(19) 0.038(2) 0.046(2) 0.0026(19) 0.0067(17) 0.0009(17)
C67A 0.065(9) 0.038(9) 0.051(8) -0.010(7) 0.018(7) -0.007(7)
C67B 0.081(9) 0.049(8) 0.055(6) 0.002(5) 0.009(6) -0.025(6)
C68 0.0229(17) 0.043(3) 0.040(2) 0.0061(19) 0.0068(14) 0.0061(17)
C69 0.0269(19) 0.045(3) 0.037(2) 0.0051(19) 0.0027(15) 0.0024(18)
C70 0.032(2) 0.037(2) 0.037(2) 0.0061(17) 0.0055(16) 0.0018(18)
C71 0.038(2) 0.038(3) 0.042(2) 0.0025(19) 0.0078(18) 0.0024(19)
C72 0.047(3) 0.040(3) 0.036(2) 0.0018(18) 0.0031(18) -0.001(2)
C73 0.040(2) 0.047(3) 0.039(2) 0.006(2) -0.0042(18) 0.001(2)
C74 0.029(2) 0.043(3) 0.042(2) 0.0018(19) 0.0009(16) 0.0000(18)
C75 0.0289(19) 0.036(2) 0.039(2) 0.0067(18) 0.0071(15) 0.0034(17)
C76 0.0281(18) 0.043(3) 0.040(2) 0.0064(19) 0.0039(15) 0.0000(19)

loop_
_geom_bond_atom_site_label_1
_geom_bond_atom_site_label_2
_geom_bond_distance
_geom_bond_site_symmetry_2
_geom_bond_publ_flag
Cl2B C1SB 1.7762 . ?
Cl1B C1SB 1.7650 . ?
C1SB H1SA 0.9900 . ?
C1SB H1SB 0.9900 . ?
Cl2C C1SC 1.7774 . ?
Cl1C C1SC 1.7655(12) . ?
C1SC H1SC 0.9900 . ?
C1SC H1SD 0.9900 . ?
Cl1D C1SD 1.7791 . ?
Cl2D C1SD 1.7649(13) . ?
C1SD H1SE 0.9900 . ?
C1SD H1SF 0.9900 . ?
Cl2E C1SE 1.7762 . ?
Cl1E C1SE 1.7657(12) . ?
C1SE H1SG 0.9900 . ?
C1SE H1SH 0.9900 . ?
Cl2F C1SF 1.7772 . ?
Cl1F C1SF 1.7649 . ?
C1SF H1SI 0.9900 . ?
C1SF H1SJ 0.9900 . ?
Cl1S C1SA 1.7769 . ?
Cl2S C1SA 1.7645 . ?
C1SA H1SK 0.9900 . ?
C1SA H1SL 0.9900 . ?
S1 C1 1.725(5) . ?
S1 C34 1.749(5) . ?
S2 C1 1.735(5) . ?
S2 C4 1.729(4) . ?
S3 C4 1.721(5) . ?
S3 C6 1.750(4) . ?
F1A C21 1.317(11) . ?
F1B C21 1.42(2) . ?
F2A C21 1.308(10) . ?
F2B C21 1.258(19) . ?
F3A C21 1.406(9) . ?
F3B C21 1.342(19) . ?
F4A C30 1.269(14) . ?
F4B C30 1.382(8) . ?
F5A C30 1.395(13) . ?
F5B C30 1.339(8) . ?
F6A C30 1.392(13) . ?
F6B C30 1.289(11) . ?
C1 C2 1.382(5) . ?
C2 C3 1.452(6) . ?
C2 C22 1.452(6) . ?
C3 C4 1.389(5) . ?
C3 C5 1.453(5) . ?
C5 C6 1.398(5) . ?
C5 C14 1.451(5) . ?
C6 C7 1.426(6) . ?
C7 C8 1.410(6) . ?
C7 C12 1.420(6) . ?
C8 H8 0.9500 . ?
C8 C9 1.360(7) . ?
C9 H9 0.9500 . ?
C9 C10 1.424(7) . ?
C10 H10 0.9500 . ?
C10 C11 1.370(7) . ?
C11 H11 0.9500 . ?
C11 C12 1.412(6) . ?
C12 C13 1.424(6) . ?
C13 H13 0.9500 . ?
C13 C14 1.370(6) . ?
C14 C15 1.490(6) . ?
C15 C16 1.391(6) . ?
C15 C20 1.411(6) . ?
C16 H16 0.9500 . ?
C16 C17 1.391(6) . ?
C17 H17 0.9500 . ?
C17 C18 1.401(7) . ?
C18 C19 1.378(7) . ?
C18 C21 1.494(6) . ?
C19 H19 0.9500 . ?
C19 C20 1.385(6) . ?
C20 H20 0.9500 . ?
C22 C23 1.442(6) . ?
C22 C34 1.404(6) . ?
C23 C24 1.482(6) . ?
C23 C31 1.377(6) . ?
C24 C25 1.395(6) . ?
C24 C29 1.407(6) . ?
C25 H25 0.9500 . ?
C25 C26 1.394(6) . ?
C26 H26 0.9500 . ?
C26 C27 1.384(6) . ?
C27 C28 1.395(6) . ?
C27 C30 1.492(6) . ?
C28 H28 0.9500 . ?
C28 C29 1.378(7) . ?
C29 H29 0.9500 . ?
C31 H31 0.9500 . ?
C31 C32 1.423(7) . ?
C32 C33 1.409(7) . ?
C32 C38 1.416(7) . ?
C33 C34 1.425(6) . ?
C33 C35 1.418(7) . ?
C35 H35 0.9500 . ?
C35 C36 1.374(8) . ?
C36 H36 0.9500 . ?
C36 C37 1.408(10) . ?
C37 H37 0.9500 . ?
C37 C38 1.365(8) . ?
C38 H38 0.9500 . ?
S4 C39 1.723(4) . ?
S4 C42 1.745(5) . ?
S5 C39 1.725(5) . ?
S5 C76 1.726(4) . ?
S6 C75 1.752(4) . ?
S6 C76 1.725(5) . ?
F7A C53 1.395(14) . ?
F7B C53 1.287(10) . ?
F8A C53 1.242(13) . ?
F8B C53 1.376(8) . ?
F9A C53 1.366(10) . ?
F9B C53 1.353(8) . ?
F10A C67A 1.340(18) . ?
F10B C67B 1.353(15) . ?
F11A C67A 1.34(2) . ?
F11B C67B 1.341(17) . ?
F12A C67A 1.31(2) . ?
F12B C67B 1.309(18) . ?
C39 C40 1.392(5) . ?
C40 C41 1.449(6) . ?
C40 C58 1.453(5) . ?
C41 C42 1.411(5) . ?
C41 C46 1.438(6) . ?
C42 C43 1.420(6) . ?
C43 C44 1.411(7) . ?
C43 C57 1.422(6) . ?
C44 C45 1.427(6) . ?
C44 C54 1.420(7) . ?
C45 H45 0.9500 . ?
C45 C46 1.378(6) . ?
C46 C47 1.497(6) . ?
C47 C48 1.401(6) . ?
C47 C52 1.391(6) . ?
C48 H48 0.9500 . ?
C48 C49 1.389(6) . ?
C49 H49 0.9500 . ?
C49 C50 1.393(7) . ?
C50 C51 1.385(6) . ?
C50 C53 1.488(6) . ?
C51 H51 0.9500 . ?
C51 C52 1.386(6) . ?
C52 H52 0.9500 . ?
C54 H54 0.9500 . ?
C54 C55 1.378(7) . ?
C55 H55 0.9500 . ?
C55 C56 1.384(9) . ?
C56 H56 0.9500 . ?
C56 C57 1.371(8) . ?
C57 H57 0.9500 . ?
C58 C59 1.465(5) . ?
C58 C76 1.388(6) . ?
C59 C60 1.444(5) . ?
C59 C75 1.387(6) . ?
C60 C61 1.479(6) . ?
C60 C68 1.376(6) . ?
C61 C62 1.407(6) . ?
C61 C66 1.405(6) . ?
C62 H62 0.9500 . ?
C62 C63 1.387(7) . ?
C63 H63 0.9500 . ?
C63 C64 1.385(8) . ?
C64 C65 1.390(8) . ?
C64 C67A 1.522(15) . ?
C64 C67B 1.513(14) . ?
C65 H65 0.9500 . ?
C65 C66 1.381(7) . ?
C66 H66 0.9500 . ?
C68 H68 0.9500 . ?
C68 C69 1.416(6) . ?
C69 C70 1.426(6) . ?
C69 C74 1.418(6) . ?
C70 C71 1.410(6) . ?
C70 C75 1.425(6) . ?
C71 H71 0.9500 . ?
C71 C72 1.372(7) . ?
C72 H72 0.9500 . ?
C72 C73 1.396(7) . ?
C73 H73 0.9500 . ?
C73 C74 1.369(7) . ?
C74 H74 0.9500 . ?

loop_
_geom_angle_atom_site_label_1
_geom_angle_atom_site_label_2
_geom_angle_atom_site_label_3
_geom_angle
_geom_angle_site_symmetry_1
_geom_angle_site_symmetry_3
_geom_angle_publ_flag
Cl2B C1SB H1SA 109.5 . . ?
Cl2B C1SB H1SB 109.5 . . ?
Cl1B C1SB Cl2B 110.8 . . ?
Cl1B C1SB H1SA 109.5 . . ?
Cl1B C1SB H1SB 109.5 . . ?
H1SA C1SB H1SB 108.1 . . ?
Cl2C C1SC H1SC 109.5 . . ?
Cl2C C1SC H1SD 109.5 . . ?
Cl1C C1SC Cl2C 110.8 . . ?
Cl1C C1SC H1SC 109.5 . . ?
Cl1C C1SC H1SD 109.5 . . ?
H1SC C1SC H1SD 108.1 . . ?
Cl1D C1SD H1SE 109.5 . . ?
Cl1D C1SD H1SF 109.5 . . ?
Cl2D C1SD Cl1D 110.8 . . ?
Cl2D C1SD H1SE 109.5 . . ?
Cl2D C1SD H1SF 109.5 . . ?
H1SE C1SD H1SF 108.1 . . ?
Cl2E C1SE H1SG 109.5 . . ?
Cl2E C1SE H1SH 109.5 . . ?
Cl1E C1SE Cl2E 110.82(6) . . ?
Cl1E C1SE H1SG 109.5 . . ?
Cl1E C1SE H1SH 109.5 . . ?
H1SG C1SE H1SH 108.1 . . ?
Cl2F C1SF H1SI 109.5 . . ?
Cl2F C1SF H1SJ 109.5 . . ?
Cl1F C1SF Cl2F 110.8 . . ?
Cl1F C1SF H1SI 109.5 . . ?
Cl1F C1SF H1SJ 109.5 . . ?
H1SI C1SF H1SJ 108.1 . . ?
Cl1S C1SA H1SK 109.5 . . ?
Cl1S C1SA H1SL 109.5 . . ?
Cl2S C1SA Cl1S 110.8 . . ?
Cl2S C1SA H1SK 109.5 . . ?
Cl2S C1SA H1SL 109.5 . . ?
H1SK C1SA H1SL 108.1 . . ?
C1 S1 C34 89.6(2) . . ?
C4 S2 C1 88.6(2) . . ?
C4 S3 C6 89.5(2) . . ?
S1 C1 S2 130.1(3) . . ?
C2 C1 S1 114.6(3) . . ?
C2 C1 S2 115.2(3) . . ?
C1 C2 C3 109.7(4) . . ?
C1 C2 C22 111.0(4) . . ?
C22 C2 C3 139.2(4) . . ?
C2 C3 C5 139.5(4) . . ?
C4 C3 C2 110.4(4) . . ?
C4 C3 C5 110.1(4) . . ?
S3 C4 S2 130.6(3) . . ?
C3 C4 S2 114.6(3) . . ?
C3 C4 S3 114.8(3) . . ?
C6 C5 C3 110.6(4) . . ?
C6 C5 C14 118.0(4) . . ?
C14 C5 C3 131.2(4) . . ?
C5 C6 S3 113.3(3) . . ?
C5 C6 C7 123.8(4) . . ?
C7 C6 S3 122.9(3) . . ?
C8 C7 C6 124.2(4) . . ?
C8 C7 C12 119.6(4) . . ?
C12 C7 C6 116.1(4) . . ?
C7 C8 H8 119.8 . . ?
C9 C8 C7 120.5(4) . . ?
C9 C8 H8 119.8 . . ?
C8 C9 H9 119.7 . . ?
C8 C9 C10 120.6(4) . . ?
C10 C9 H9 119.7 . . ?
C9 C10 H10 120.2 . . ?
C11 C10 C9 119.6(4) . . ?
C11 C10 H10 120.2 . . ?
C10 C11 H11 119.5 . . ?
C10 C11 C12 121.1(4) . . ?
C12 C11 H11 119.5 . . ?
C7 C12 C13 119.7(4) . . ?
C11 C12 C7 118.6(4) . . ?
C11 C12 C13 121.6(4) . . ?
C12 C13 H13 118.3 . . ?
C14 C13 C12 123.4(4) . . ?
C14 C13 H13 118.3 . . ?
C5 C14 C15 121.6(4) . . ?
C13 C14 C5 117.8(4) . . ?
C13 C14 C15 120.3(4) . . ?
C16 C15 C14 122.3(4) . . ?
C16 C15 C20 118.3(4) . . ?
C20 C15 C14 119.3(4) . . ?
C15 C16 H16 119.4 . . ?
C15 C16 C17 121.2(4) . . ?
C17 C16 H16 119.4 . . ?
C16 C17 H17 120.3 . . ?
C16 C17 C18 119.4(4) . . ?
C18 C17 H17 120.3 . . ?
C17 C18 C21 119.3(5) . . ?
C19 C18 C17 120.0(4) . . ?
C19 C18 C21 120.6(5) . . ?
C18 C19 H19 119.8 . . ?
C18 C19 C20 120.4(4) . . ?
C20 C19 H19 119.8 . . ?
C15 C20 H20 119.8 . . ?
C19 C20 C15 120.5(4) . . ?
C19 C20 H20 119.8 . . ?
F1A C21 F3A 104.1(14) . . ?
F1A C21 C18 116.0(15) . . ?
F1B C21 C18 104.9(13) . . ?
F2A C21 F1A 107.8(10) . . ?
F2A C21 F3A 102.3(6) . . ?
F2A C21 C18 115.6(7) . . ?
F2B C21 F1B 105.8(16) . . ?
F2B C21 F3B 113(4) . . ?
F2B C21 C18 116.4(15) . . ?
F3A C21 C18 109.6(6) . . ?
F3B C21 F1B 106(2) . . ?
F3B C21 C18 111(3) . . ?
C23 C22 C2 131.6(4) . . ?
C34 C22 C2 110.3(4) . . ?
C34 C22 C23 117.7(4) . . ?
C22 C23 C24 123.6(4) . . ?
C31 C23 C22 118.2(4) . . ?
C31 C23 C24 117.6(4) . . ?
C25 C24 C23 121.5(4) . . ?
C25 C24 C29 117.2(4) . . ?
C29 C24 C23 121.3(4) . . ?
C24 C25 H25 119.1 . . ?
C24 C25 C26 121.7(4) . . ?
C26 C25 H25 119.1 . . ?
C25 C26 H26 120.2 . . ?
C27 C26 C25 119.6(4) . . ?
C27 C26 H26 120.2 . . ?
C26 C27 C28 119.8(4) . . ?
C26 C27 C30 120.8(4) . . ?
C28 C27 C30 119.3(4) . . ?
C27 C28 H28 120.0 . . ?
C29 C28 C27 119.9(4) . . ?
C29 C28 H28 120.0 . . ?
C24 C29 H29 119.2 . . ?
C28 C29 C24 121.6(4) . . ?
C28 C29 H29 119.2 . . ?
F4A C30 F5A 107.9(10) . . ?
F4A C30 F6A 107.1(13) . . ?
F4A C30 C27 118.8(12) . . ?
F4B C30 C27 110.6(6) . . ?
F5A C30 C27 113.1(7) . . ?
F5B C30 F4B 102.4(6) . . ?
F5B C30 C27 110.4(6) . . ?
F6A C30 F5A 98.4(11) . . ?
F6A C30 C27 109.3(11) . . ?
F6B C30 F4B 105.8(9) . . ?
F6B C30 F5B 110.9(7) . . ?
F6B C30 C27 115.9(8) . . ?
C23 C31 H31 118.5 . . ?
C23 C31 C32 123.0(5) . . ?
C32 C31 H31 118.5 . . ?
C33 C32 C31 119.7(4) . . ?
C33 C32 C38 118.7(5) . . ?
C38 C32 C31 121.4(5) . . ?
C32 C33 C34 116.6(4) . . ?
C32 C33 C35 119.5(5) . . ?
C35 C33 C34 123.9(5) . . ?
C22 C34 S1 113.4(3) . . ?
C22 C34 C33 123.6(4) . . ?
C33 C34 S1 122.9(3) . . ?
C33 C35 H35 119.9 . . ?
C36 C35 C33 120.1(5) . . ?
C36 C35 H35 119.9 . . ?
C35 C36 H36 119.8 . . ?
C35 C36 C37 120.5(5) . . ?
C37 C36 H36 119.8 . . ?
C36 C37 H37 120.0 . . ?
C38 C37 C36 120.0(5) . . ?
C38 C37 H37 120.0 . . ?
C32 C38 H38 119.4 . . ?
C37 C38 C32 121.2(6) . . ?
C37 C38 H38 119.4 . . ?
C39 S4 C42 89.9(2) . . ?
C39 S5 C76 88.4(2) . . ?
C76 S6 C75 89.2(2) . . ?
S4 C39 S5 129.5(2) . . ?
C40 C39 S4 114.5(3) . . ?
C40 C39 S5 115.7(3) . . ?
C39 C40 C41 110.9(4) . . ?
C39 C40 C58 109.0(4) . . ?
C41 C40 C58 139.9(4) . . ?
C42 C41 C40 110.5(4) . . ?
C42 C41 C46 117.2(4) . . ?
C46 C41 C40 131.9(4) . . ?
C41 C42 S4 113.3(3) . . ?
C41 C42 C43 124.0(4) . . ?
C43 C42 S4 122.6(3) . . ?
C42 C43 C57 124.0(5) . . ?
C44 C43 C42 116.8(4) . . ?
C44 C43 C57 119.2(4) . . ?
C43 C44 C45 119.6(4) . . ?
C43 C44 C54 119.7(5) . . ?
C54 C44 C45 120.5(5) . . ?
C44 C45 H45 118.7 . . ?
C46 C45 C44 122.7(4) . . ?
C46 C45 H45 118.7 . . ?
C41 C46 C47 123.1(4) . . ?
C45 C46 C41 118.9(4) . . ?
C45 C46 C47 117.4(4) . . ?
C48 C47 C46 121.0(4) . . ?
C52 C47 C46 120.2(4) . . ?
C52 C47 C48 118.6(4) . . ?
C47 C48 H48 120.0 . . ?
C49 C48 C47 120.0(4) . . ?
C49 C48 H48 120.0 . . ?
C48 C49 H49 119.8 . . ?
C48 C49 C50 120.3(4) . . ?
C50 C49 H49 119.8 . . ?
C49 C50 C53 119.5(4) . . ?
C51 C50 C49 120.0(4) . . ?
C51 C50 C53 120.5(4) . . ?
C50 C51 H51 120.2 . . ?
C50 C51 C52 119.5(4) . . ?
C52 C51 H51 120.2 . . ?
C47 C52 H52 119.3 . . ?
C51 C52 C47 121.4(4) . . ?
C51 C52 H52 119.3 . . ?
F7A C53 C50 110.5(14) . . ?
F7B C53 F8B 106.5(10) . . ?
F7B C53 F9B 109.9(8) . . ?
F7B C53 C50 115.2(9) . . ?
F8A C53 F7A 107.9(19) . . ?
F8A C53 F9A 109.3(11) . . ?
F8A C53 C50 119.3(9) . . ?
F8B C53 C50 110.7(5) . . ?
F9A C53 F7A 97.6(11) . . ?
F9A C53 C50 110.1(7) . . ?
F9B C53 F8B 100.5(7) . . ?
F9B C53 C50 112.9(5) . . ?
C44 C54 H54 120.4 . . ?
C55 C54 C44 119.2(6) . . ?
C55 C54 H54 120.4 . . ?
C54 C55 H55 119.5 . . ?
C54 C55 C56 121.1(5) . . ?
C56 C55 H55 119.5 . . ?
C55 C56 H56 119.3 . . ?
C57 C56 C55 121.4(5) . . ?
C57 C56 H56 119.3 . . ?
C43 C57 H57 120.3 . . ?
C56 C57 C43 119.4(5) . . ?
C56 C57 H57 120.3 . . ?
C40 C58 C59 139.9(4) . . ?
C76 C58 C40 110.3(3) . . ?
C76 C58 C59 109.8(4) . . ?
C60 C59 C58 131.1(4) . . ?
C75 C59 C58 110.7(4) . . ?
C75 C59 C60 117.9(4) . . ?
C59 C60 C61 123.4(4) . . ?
C68 C60 C59 117.7(4) . . ?
C68 C60 C61 118.7(4) . . ?
C62 C61 C60 122.6(4) . . ?
C66 C61 C60 120.5(4) . . ?
C66 C61 C62 116.8(4) . . ?
C61 C62 H62 119.1 . . ?
C63 C62 C61 121.8(4) . . ?
C63 C62 H62 119.1 . . ?
C62 C63 H63 120.3 . . ?
C64 C63 C62 119.5(5) . . ?
C64 C63 H63 120.3 . . ?
C63 C64 C65 120.4(5) . . ?
C63 C64 C67A 116.7(10) . . ?
C63 C64 C67B 124.5(7) . . ?
C65 C64 C67A 121.8(9) . . ?
C65 C64 C67B 114.6(7) . . ?
C64 C65 H65 120.2 . . ?
C66 C65 C64 119.7(5) . . ?
C66 C65 H65 120.2 . . ?
C61 C66 H66 119.1 . . ?
C65 C66 C61 121.8(4) . . ?
C65 C66 H66 119.1 . . ?
F10A C67A C64 109.6(13) . . ?
F11A C67A F10A 106.9(16) . . ?
F11A C67A C64 117.3(14) . . ?
F12A C67A F10A 106.0(17) . . ?
F12A C67A F11A 105.3(16) . . ?
F12A C67A C64 111.1(15) . . ?
F10B C67B C64 111.5(13) . . ?
F11B C67B F10B 103.4(15) . . ?
F11B C67B C64 107.9(13) . . ?
F12B C67B F10B 107.7(15) . . ?
F12B C67B F11B 108.5(13) . . ?
F12B C67B C64 117.0(12) . . ?
C60 C68 H68 118.1 . . ?
C60 C68 C69 123.8(4) . . ?
C69 C68 H68 118.1 . . ?
C68 C69 C70 119.2(4) . . ?
C68 C69 C74 122.2(4) . . ?
C74 C69 C70 118.6(4) . . ?
C71 C70 C69 119.6(4) . . ?
C71 C70 C75 124.6(4) . . ?
C75 C70 C69 115.9(4) . . ?
C70 C71 H71 120.0 . . ?
C72 C71 C70 119.9(4) . . ?
C72 C71 H71 120.0 . . ?
C71 C72 H72 119.6 . . ?
C71 C72 C73 120.8(4) . . ?
C73 C72 H72 119.6 . . ?
C72 C73 H73 119.6 . . ?
C74 C73 C72 120.8(4) . . ?
C74 C73 H73 119.6 . . ?
C69 C74 H74 119.9 . . ?
C73 C74 C69 120.2(4) . . ?
C73 C74 H74 119.9 . . ?
C59 C75 S6 113.8(3) . . ?
C59 C75 C70 124.4(4) . . ?
C70 C75 S6 121.7(3) . . ?
S6 C76 S5 129.9(3) . . ?
C58 C76 S5 115.0(3) . . ?
C58 C76 S6 115.0(3) . . ?

loop_
_geom_torsion_atom_site_label_1
_geom_torsion_atom_site_label_2
_geom_torsion_atom_site_label_3
_geom_torsion_atom_site_label_4
_geom_torsion
_geom_torsion_site_symmetry_1
_geom_torsion_site_symmetry_2
_geom_torsion_site_symmetry_3
_geom_torsion_site_symmetry_4
_geom_torsion_publ_flag
S1 C1 C2 C3 173.3(3) . . . . ?
S1 C1 C2 C22 -9.9(5) . . . . ?
S2 C1 C2 C3 -9.7(5) . . . . ?
S2 C1 C2 C22 167.1(3) . . . . ?
S3 C6 C7 C8 8.5(7) . . . . ?
S3 C6 C7 C12 -172.4(4) . . . . ?
C1 S1 C34 C22 3.0(4) . . . . ?
C1 S1 C34 C33 179.7(5) . . . . ?
C1 S2 C4 S3 -174.1(4) . . . . ?
C1 S2 C4 C3 5.0(4) . . . . ?
C1 C2 C3 C4 13.0(6) . . . . ?
C1 C2 C3 C5 -166.8(6) . . . . ?
C1 C2 C22 C23 -160.6(5) . . . . ?
C1 C2 C22 C34 11.8(6) . . . . ?
C2 C3 C4 S2 -11.3(5) . . . . ?
C2 C3 C4 S3 168.0(3) . . . . ?
C2 C3 C5 C6 -166.4(6) . . . . ?
C2 C3 C5 C14 18.6(10) . . . . ?
C2 C22 C23 C24 10.9(7) . . . . ?
C2 C22 C23 C31 -178.0(5) . . . . ?
C2 C22 C34 S1 -8.9(5) . . . . ?
C2 C22 C34 C33 174.4(5) . . . . ?
C3 C2 C22 C23 14.8(9) . . . . ?
C3 C2 C22 C34 -172.9(6) . . . . ?
C3 C5 C6 S3 -10.1(5) . . . . ?
C3 C5 C6 C7 172.4(4) . . . . ?
C3 C5 C14 C13 -175.0(5) . . . . ?
C3 C5 C14 C15 10.5(7) . . . . ?
C4 S2 C1 S1 179.5(4) . . . . ?
C4 S2 C1 C2 3.0(4) . . . . ?
C4 S3 C6 C5 2.9(4) . . . . ?
C4 S3 C6 C7 -179.6(4) . . . . ?
C4 C3 C5 C6 13.9(6) . . . . ?
C4 C3 C5 C14 -161.2(5) . . . . ?
C5 C3 C4 S2 168.5(3) . . . . ?
C5 C3 C4 S3 -12.2(5) . . . . ?
C5 C6 C7 C8 -174.3(5) . . . . ?
C5 C6 C7 C12 4.8(7) . . . . ?
C5 C14 C15 C16 32.2(6) . . . . ?
C5 C14 C15 C20 -151.4(4) . . . . ?
C6 S3 C4 S2 -175.3(4) . . . . ?
C6 S3 C4 C3 5.6(4) . . . . ?
C6 C5 C14 C13 10.2(7) . . . . ?
C6 C5 C14 C15 -164.3(4) . . . . ?
C6 C7 C8 C9 177.9(5) . . . . ?
C6 C7 C12 C11 -178.9(5) . . . . ?
C6 C7 C12 C13 3.6(7) . . . . ?
C7 C8 C9 C10 1.1(8) . . . . ?
C7 C12 C13 C14 -4.8(8) . . . . ?
C8 C7 C12 C11 0.3(7) . . . . ?
C8 C7 C12 C13 -177.3(5) . . . . ?
C8 C9 C10 C11 -0.3(8) . . . . ?
C9 C10 C11 C12 -0.6(8) . . . . ?
C10 C11 C12 C7 0.6(8) . . . . ?
C10 C11 C12 C13 178.1(5) . . . . ?
C11 C12 C13 C14 177.8(5) . . . . ?
C12 C7 C8 C9 -1.1(7) . . . . ?
C12 C13 C14 C5 -2.3(7) . . . . ?
C12 C13 C14 C15 172.2(4) . . . . ?
C13 C14 C15 C16 -142.1(5) . . . . ?
C13 C14 C15 C20 34.3(6) . . . . ?
C14 C5 C6 S3 165.7(3) . . . . ?
C14 C5 C6 C7 -11.8(7) . . . . ?
C14 C15 C16 C17 -179.4(4) . . . . ?
C14 C15 C20 C19 179.5(4) . . . . ?
C15 C16 C17 C18 -0.9(7) . . . . ?
C16 C15 C20 C19 -4.0(6) . . . . ?
C16 C17 C18 C19 -2.8(7) . . . . ?
C16 C17 C18 C21 174.5(5) . . . . ?
C17 C18 C19 C20 3.0(8) . . . . ?
C17 C18 C21 F1A 33.0(14) . . . . ?
C17 C18 C21 F1B 132(3) . . . . ?
C17 C18 C21 F2A 160.7(10) . . . . ?
C17 C18 C21 F2B -111(4) . . . . ?
C17 C18 C21 F3A -84.5(9) . . . . ?
C17 C18 C21 F3B 19(3) . . . . ?
C18 C19 C20 C15 0.4(7) . . . . ?
C19 C18 C21 F1A -149.7(13) . . . . ?
C19 C18 C21 F1B -50(3) . . . . ?
C19 C18 C21 F2A -22.0(12) . . . . ?
C19 C18 C21 F2B 66(4) . . . . ?
C19 C18 C21 F3A 92.9(9) . . . . ?
C19 C18 C21 F3B -164(3) . . . . ?
C20 C15 C16 C17 4.2(6) . . . . ?
C21 C18 C19 C20 -174.3(5) . . . . ?
C22 C2 C3 C4 -162.4(6) . . . . ?
C22 C2 C3 C5 17.8(11) . . . . ?
C22 C23 C24 C25 27.6(7) . . . . ?
C22 C23 C24 C29 -154.3(4) . . . . ?
C22 C23 C31 C32 -1.6(7) . . . . ?
C23 C22 C34 S1 164.7(3) . . . . ?
C23 C22 C34 C33 -12.1(7) . . . . ?
C23 C24 C25 C26 -178.2(4) . . . . ?
C23 C24 C29 C28 179.6(4) . . . . ?
C23 C31 C32 C33 -5.7(8) . . . . ?
C23 C31 C32 C38 178.3(5) . . . . ?
C24 C23 C31 C32 170.0(4) . . . . ?
C24 C25 C26 C27 -1.4(7) . . . . ?
C25 C24 C29 C28 -2.3(7) . . . . ?
C25 C26 C27 C28 -2.4(7) . . . . ?
C25 C26 C27 C30 175.6(4) . . . . ?
C26 C27 C28 C29 3.8(7) . . . . ?
C26 C27 C30 F4A 154.8(18) . . . . ?
C26 C27 C30 F4B 133.5(7) . . . . ?
C26 C27 C30 F5A -77.1(17) . . . . ?
C26 C27 C30 F5B -113.9(10) . . . . ?
C26 C27 C30 F6A 31.5(11) . . . . ?
C26 C27 C30 F6B 13.2(12) . . . . ?
C27 C28 C29 C24 -1.4(7) . . . . ?
C28 C27 C30 F4A -27.1(18) . . . . ?
C28 C27 C30 F4B -48.4(8) . . . . ?
C28 C27 C30 F5A 100.9(16) . . . . ?
C28 C27 C30 F5B 64.1(11) . . . . ?
C28 C27 C30 F6A -150.5(11) . . . . ?
C28 C27 C30 F6B -168.8(10) . . . . ?
C29 C24 C25 C26 3.7(6) . . . . ?
C30 C27 C28 C29 -174.2(5) . . . . ?
C31 C23 C24 C25 -143.4(4) . . . . ?
C31 C23 C24 C29 34.6(6) . . . . ?
C31 C32 C33 C34 4.0(7) . . . . ?
C31 C32 C33 C35 -177.3(5) . . . . ?
C31 C32 C38 C37 177.8(6) . . . . ?
C32 C33 C34 S1 -171.5(4) . . . . ?
C32 C33 C34 C22 4.9(8) . . . . ?
C32 C33 C35 C36 -0.2(9) . . . . ?
C33 C32 C38 C37 1.7(9) . . . . ?
C33 C35 C36 C37 1.0(11) . . . . ?
C34 S1 C1 S2 -172.3(4) . . . . ?
C34 S1 C1 C2 4.2(4) . . . . ?
C34 C22 C23 C24 -161.0(4) . . . . ?
C34 C22 C23 C31 10.1(6) . . . . ?
C34 C33 C35 C36 178.5(6) . . . . ?
C35 C33 C34 S1 9.9(8) . . . . ?
C35 C33 C34 C22 -173.7(5) . . . . ?
C35 C36 C37 C38 -0.4(11) . . . . ?
C36 C37 C38 C32 -0.9(10) . . . . ?
C38 C32 C33 C34 -179.9(5) . . . . ?
C38 C32 C33 C35 -1.1(8) . . . . ?
S4 C39 C40 C41 -8.9(5) . . . . ?
S4 C39 C40 C58 175.2(3) . . . . ?
S4 C42 C43 C44 -172.7(4) . . . . ?
S4 C42 C43 C57 5.4(8) . . . . ?
S5 C39 C40 C41 165.7(3) . . . . ?
S5 C39 C40 C58 -10.2(5) . . . . ?
C39 S4 C42 C41 2.1(4) . . . . ?
C39 S4 C42 C43 178.2(5) . . . . ?
C39 S5 C76 S6 -173.4(4) . . . . ?
C39 S5 C76 C58 4.6(4) . . . . ?
C39 C40 C41 C42 10.1(6) . . . . ?
C39 C40 C41 C46 -161.8(5) . . . . ?
C39 C40 C58 C59 -168.8(6) . . . . ?
C39 C40 C58 C76 13.1(6) . . . . ?
C40 C41 C42 S4 -7.4(5) . . . . ?
C40 C41 C42 C43 176.7(5) . . . . ?
C40 C41 C46 C45 -178.6(5) . . . . ?
C40 C41 C46 C47 10.3(8) . . . . ?
C40 C58 C59 C60 20.7(10) . . . . ?
C40 C58 C59 C75 -165.6(6) . . . . ?
C40 C58 C76 S5 -11.1(6) . . . . ?
C40 C58 C76 S6 167.2(4) . . . . ?
C41 C40 C58 C59 17.2(11) . . . . ?
C41 C40 C58 C76 -161.0(6) . . . . ?
C41 C42 C43 C44 3.0(8) . . . . ?
C41 C42 C43 C57 -178.9(5) . . . . ?
C41 C46 C47 C48 -154.4(4) . . . . ?
C41 C46 C47 C52 31.4(6) . . . . ?
C42 S4 C39 S5 -169.6(4) . . . . ?
C42 S4 C39 C40 4.0(4) . . . . ?
C42 C41 C46 C45 9.9(6) . . . . ?
C42 C41 C46 C47 -161.2(4) . . . . ?
C42 C43 C44 C45 4.3(7) . . . . ?
C42 C43 C44 C54 178.9(5) . . . . ?
C42 C43 C57 C56 -178.9(6) . . . . ?
C43 C44 C45 C46 -4.2(8) . . . . ?
C43 C44 C54 C55 -0.3(9) . . . . ?
C44 C43 C57 C56 -0.8(8) . . . . ?
C44 C45 C46 C41 -3.1(7) . . . . ?
C44 C45 C46 C47 168.4(4) . . . . ?
C44 C54 C55 C56 0.0(10) . . . . ?
C45 C44 C54 C55 174.3(6) . . . . ?
C45 C46 C47 C48 34.4(6) . . . . ?
C45 C46 C47 C52 -139.8(4) . . . . ?
C46 C41 C42 S4 165.9(3) . . . . ?
C46 C41 C42 C43 -10.1(7) . . . . ?
C46 C47 C48 C49 -178.7(4) . . . . ?
C46 C47 C52 C51 179.7(4) . . . . ?
C47 C48 C49 C50 0.7(7) . . . . ?
C48 C47 C52 C51 5.3(7) . . . . ?
C48 C49 C50 C51 2.2(7) . . . . ?
C48 C49 C50 C53 -175.0(5) . . . . ?
C49 C50 C51 C52 -1.3(7) . . . . ?
C49 C50 C53 F7A -47.9(12) . . . . ?
C49 C50 C53 F7B -28.2(12) . . . . ?
C49 C50 C53 F8A -173.9(19) . . . . ?
C49 C50 C53 F8B -149.1(6) . . . . ?
C49 C50 C53 F9A 58.7(13) . . . . ?
C49 C50 C53 F9B 99.2(10) . . . . ?
C50 C51 C52 C47 -2.5(7) . . . . ?
C51 C50 C53 F7A 134.9(11) . . . . ?
C51 C50 C53 F7B 154.6(11) . . . . ?
C51 C50 C53 F8A 9(2) . . . . ?
C51 C50 C53 F8B 33.7(7) . . . . ?
C51 C50 C53 F9A -118.5(12) . . . . ?
C51 C50 C53 F9B -78.0(10) . . . . ?
C52 C47 C48 C49 -4.4(7) . . . . ?
C53 C50 C51 C52 175.9(4) . . . . ?
C54 C44 C45 C46 -178.8(5) . . . . ?
C54 C55 C56 C57 0.0(11) . . . . ?
C55 C56 C57 C43 0.5(10) . . . . ?
C57 C43 C44 C45 -173.9(5) . . . . ?
C57 C43 C44 C54 0.7(8) . . . . ?
C58 C40 C41 C42 -175.9(6) . . . . ?
C58 C40 C41 C46 12.2(10) . . . . ?
C58 C59 C60 C61 9.8(8) . . . . ?
C58 C59 C60 C68 -176.7(5) . . . . ?
C58 C59 C75 S6 -8.6(5) . . . . ?
C58 C59 C75 C70 173.0(4) . . . . ?
C59 C58 C76 S5 170.2(4) . . . . ?
C59 C58 C76 S6 -11.6(6) . . . . ?
C59 C60 C61 C62 30.3(7) . . . . ?
C59 C60 C61 C66 -153.8(4) . . . . ?
C59 C60 C68 C69 -1.4(8) . . . . ?
C60 C59 C75 S6 166.0(3) . . . . ?
C60 C59 C75 C70 -12.3(7) . . . . ?
C60 C61 C62 C63 178.9(4) . . . . ?
C60 C61 C66 C65 -178.8(4) . . . . ?
C60 C68 C69 C70 -5.7(8) . . . . ?
C60 C68 C69 C74 176.9(5) . . . . ?
C61 C60 C68 C69 172.5(5) . . . . ?
C61 C62 C63 C64 -0.4(8) . . . . ?
C62 C61 C66 C65 -2.7(7) . . . . ?
C62 C63 C64 C65 -2.4(8) . . . . ?
C62 C63 C64 C67A 165.5(10) . . . . ?
C62 C63 C64 C67B -173.2(11) . . . . ?
C63 C64 C65 C66 2.5(9) . . . . ?
C63 C64 C67A F10A 46(2) . . . . ?
C63 C64 C67A F11A -75.8(19) . . . . ?
C63 C64 C67A F12A 163.0(15) . . . . ?
C63 C64 C67B F10B 0(2) . . . . ?
C63 C64 C67B F11B -112.8(12) . . . . ?
C63 C64 C67B F12B 124.6(12) . . . . ?
C64 C65 C66 C61 0.1(8) . . . . ?
C65 C64 C67A F10A -146.0(14) . . . . ?
C65 C64 C67A F11A 91.9(18) . . . . ?
C65 C64 C67A F12A -29(2) . . . . ?
C65 C64 C67B F10B -171.3(14) . . . . ?
C65 C64 C67B F11B 75.9(14) . . . . ?
C65 C64 C67B F12B -46.7(15) . . . . ?
C66 C61 C62 C63 2.9(7) . . . . ?
C67A C64 C65 C66 -164.7(11) . . . . ?
C67B C64 C65 C66 174.3(10) . . . . ?
C68 C60 C61 C62 -143.2(5) . . . . ?
C68 C60 C61 C66 32.7(6) . . . . ?
C68 C69 C70 C71 -176.6(5) . . . . ?
C68 C69 C70 C75 3.8(7) . . . . ?
C68 C69 C74 C73 177.6(5) . . . . ?
C69 C70 C71 C72 -1.0(7) . . . . ?
C69 C70 C75 S6 -172.9(4) . . . . ?
C69 C70 C75 C59 5.3(7) . . . . ?
C70 C69 C74 C73 0.2(8) . . . . ?
C70 C71 C72 C73 0.1(8) . . . . ?
C71 C70 C75 S6 7.5(7) . . . . ?
C71 C70 C75 C59 -174.3(5) . . . . ?
C71 C72 C73 C74 1.0(8) . . . . ?
C72 C73 C74 C69 -1.1(8) . . . . ?
C74 C69 C70 C71 0.9(7) . . . . ?
C74 C69 C70 C75 -178.7(5) . . . . ?
C75 S6 C76 S5 -176.2(4) . . . . ?
C75 S6 C76 C58 5.9(4) . . . . ?
C75 C59 C60 C61 -163.6(4) . . . . ?
C75 C59 C60 C68 10.0(7) . . . . ?
C75 C70 C71 C72 178.5(5) . . . . ?
C76 S5 C39 S4 177.2(4) . . . . ?
C76 S5 C39 C40 3.6(4) . . . . ?
C76 S6 C75 C59 1.9(4) . . . . ?
C76 S6 C75 C70 -179.7(4) . . . . ?
C76 C58 C59 C60 -161.1(5) . . . . ?
C76 C58 C59 C75 12.6(6) . . . . ?

_shelx_res_file                  
;
TITL cu_2158_cg_0m_4_a.res in P2(1)
    cu_2158_cg_0m_4.res
    created by SHELXL-2018/3 at 16:16:53 on 22-Nov-2023
REM Old TITL cu_2158_CG_0m_4 in P21 #4
REM SHELXT solution in P2(1): R1 0.219, Rweak 0.035, Alpha 0.021
REM <I/s> 0.309 for 4 systematic absences, Orientation as input
REM Formula found by SHELXT: C1SF F9 S6
CELL 1.54178 16.6491 7.9062 24.9766 90 97.027 90
ZERR 2 0.0005 0.0002 0.0008 0 0.002 0
LATT -1
SYMM -X,0.5+Y,-Z
SFAC C H Cl F S
UNIT 154 76 4 24 12
DFIX 1.771 0.01 Cl2F C1SF Cl1F C1SF
DFIX 1.771 0.01 Cl1D C1SD Cl2D C1SD
DFIX 2.916 0.03 Cl1D Cl2D
DFIX 1.771 0.01 Cl2B C1SB Cl1B C1SB
SIMU Cl1D Cl2D C1SD
RIGU Cl1D Cl2D C1SD
ISOR 0.025 0.03 C1SD
SADI F4A C30 F4B C30
DFIX 2.916 0.03 Cl2B Cl1B
DFIX 2.916 0.03 Cl2F Cl1F
SIMU Cl1B Cl2B C1SB
SADI F6A C30 F6B C30
RIGU 0.001 0.002 Cl1B Cl2B C1SB
DFIX 1.771 0.01 Cl2E C1SE Cl1E C1SE
RIGU 0.001 0.002 Cl1B Cl2B C1SB H1Sa H1Sb
SIMU Cl1F Cl2F C1SF
ISOR 0.01 0.02 C1SB
SADI F5A C30 F5B C30
RIGU 0.001 0.002 F4A F5A F6A C30
RIGU 0.001 0.002 F4B F5B F6B C30
DFIX 2.916 0.03 Cl2E Cl1E
SIMU Cl1E Cl2E C1SE
RIGU Cl1E Cl2E C1SE
SADI F5B F4B F4B F6B F6B F5B
DFIX 1.771 0.01 Cl1S C1SA Cl2S C1SA
SADI F5A F6A F6A F4A F4A F5A
DFIX 2.916 0.03 Cl1S Cl2S
SIMU Cl1S Cl2S C1SA
RIGU Cl1S Cl2S C1SA
DFIX 1.771 0.01 Cl2C C1SC Cl1C C1SC
DFIX 2.916 0.03 Cl2C Cl1C
SIMU Cl1C Cl2C C1SC
RIGU Cl1C Cl2C C1SC
RIGU 0.001 0.002 Cl1F Cl2F C1SF
SADI F10A C67A F10B C67B
SADI C64 C67A C64 C67B
SADI F11A C67A F11B C67B
SADI F12A C67A F12B C67B
SADI 0.04 F10A C64 F10B C64
SADI 0.04 F10A F11A F10B F11B
SADI 0.04 F10A F12A F10B F12B
SADI 0.04 C64 F11A C64 F11B
SADI 0.04 C64 F12A C64 F12B
SADI 0.04 F11A F12A F11B F12B
SIMU 0.01 0.02 2 C67A C67B
RIGU 0.01 0.02 F10A F11A F12A C64 C67A
RIGU 0.01 0.02 F10B F11B F12B C64 C67B
RIGU 0.001 0.002 F7A F8A F9A C53
SADI F8A C53 F8B C53
SADI F7A C53 F7B C53
SADI F9A C53 F9B C53
RIGU 0.001 0.002 F7B F8B F9B C53
RIGU 0.001 0.002 Cl1C Cl2C C1SC H1Sc H1Sd
RIGU 0.001 0.002 Cl1E Cl2E C1SE H1Sg H1Sh
RIGU 0.001 0.002 Cl1S Cl2S C1SA H1Sk H1Sl
RIGU 0.001 0.002 Cl1F Cl2F C1SF H1Si H1Sj
SADI F1A C21 F3B C21
SADI F3A C21 F2B C21
SADI F2A C21 F1B C21
RIGU 0.001 0.002 F1A F2A F3A C21
RIGU 0.001 0.002 F1B F2B F3B C21
ISOR 0.015 0.03 C1SC
ISOR 0.02 0.04 C1SA
SUMP 1 0.0001 1 2 1 3 1 4 1 5 1 6 1 7

L.S. 12
PLAN  12
SIZE 0.033 0.157 0.189
TEMP -173.15
CONF
BOND
list 4
MORE -1
BOND $H
fmap 2
acta
OMIT 0 0 1
REM <olex2.extras>
REM <HklSrc "%.\\cu_2158_CG_0m_5.hkl">
REM </olex2.extras>

WGHT    0.064000    0.620500
BASF   0.36512
FVAR       0.54731   0.16792   0.11998   0.11631   0.22722   0.16725   0.20132
FVAR       0.41515   0.36178   0.36333   0.69526
PART 3
AFIX   6
CL2B  3    0.283557    0.523699    0.964748    31.00000    0.12857    0.08786 =
         0.14075    0.04304    0.03847    0.02356
CL1B  3    0.443683    0.676016    0.986526    31.00000    0.13048    0.07979 =
         0.04281    0.00710    0.00145   -0.00906
C1SB  1    0.356832    0.610337    1.014939    31.00000    0.06559    0.06265 =
         0.05209    0.02354    0.02433   -0.01996
AFIX  23
H1SA  2    0.333221    0.708198    1.032184    31.00000   -1.20000
H1SB  2    0.372297    0.524324    1.043128    31.00000   -1.20000
AFIX   6

PART 4
CL2C  3    0.305545    0.431534    0.876246    41.00000    0.10886    0.17034 =
         0.08562    0.01938   -0.02303    0.03168
CL1C  3    0.382716    0.661172    0.958326    41.00000    0.10528    0.10920 =
         0.09660    0.01175    0.02902    0.03452
C1SC  1    0.290986    0.563738    0.931806    41.00000    0.14114    0.16607 =
         0.12053    0.01749    0.01405   -0.00086
AFIX  23
H1SC  2    0.250357    0.651735    0.919967    41.00000   -1.20000
H1SD  2    0.270021    0.495394    0.960274    41.00000   -1.20000
AFIX   6

PART 5
CL1D  3    0.399447    0.591440    0.902093    51.00000    0.18866    0.19659 =
         0.14668   -0.01792    0.02485   -0.02055
CL2D  3    0.353689    0.605238    1.011088    51.00000    0.21076    0.41869 =
         0.23965   -0.15096    0.05104    0.08486
C1SD  1    0.432542    0.637678    0.970975    51.00000    0.17392    0.17595 =
         0.18367   -0.02825    0.00756   -0.00596
AFIX  23
H1SE  2    0.478969    0.564083    0.983979    51.00000   -1.20000
H1SF  2    0.450920    0.756712    0.974346    51.00000   -1.20000
AFIX   6

PART 6
CL2E  3    0.300372    0.535927    0.860375    61.00000    0.34631    0.31703 =
         0.15628   -0.06700    0.06904   -0.03867
CL1E  3    0.328993    0.540778    0.977895    61.00000    0.21921    0.19749 =
         0.13778   -0.05290    0.07161   -0.12271
C1SE  1    0.260633    0.483543    0.921095    61.00000    0.23500    0.21863 =
         0.14737   -0.09113    0.01740   -0.10272
AFIX  23
H1SG  2    0.208623    0.543266    0.922306    61.00000   -1.20000
H1SH  2    0.250068    0.360406    0.921950    61.00000   -1.20000
AFIX   6

PART 8
CL2F  3    0.347270    0.458952    0.940000    71.00000    0.13277    0.10883 =
         0.18540    0.00977    0.00358    0.01062
CL1F  3    0.455941    0.709903    0.995234    71.00000    0.41576    0.39876 =
         0.29766   -0.04810   -0.01036   -0.21301
C1SF  1    0.449722    0.513395    0.961459    71.00000    0.32183    0.32227 =
         0.31668    0.02678   -0.03325   -0.05838
AFIX  23
H1SI  2    0.474945    0.424598    0.985934    71.00000   -1.20000
H1SJ  2    0.479936    0.519522    0.929751    71.00000   -1.20000
AFIX   6

PART 2
CL1S  3    0.427602    0.574962    0.930886    21.00000    0.12984    0.11300 =
         0.06946    0.01665   -0.00402    0.00135
CL2S  3    0.265509    0.429668    0.914774    21.00000    0.12508    0.15121 =
         0.10009    0.05906   -0.00695    0.01357
C1SA  1    0.338874    0.544805    0.884604    21.00000    0.11344    0.06260 =
         0.04407   -0.00070    0.03249    0.01187
AFIX  23
H1SK  2    0.316347    0.656179    0.872468    21.00000   -1.20000
H1SL  2    0.352843    0.482874    0.852556    21.00000   -1.20000
AFIX   0

PART 0
S1    5    0.768555    0.216257    0.789012    11.00000    0.03060    0.04191 =
         0.04466   -0.00085    0.01353   -0.00096
S2    5    0.740783    0.225670    0.662500    11.00000    0.02335    0.04464 =
         0.04398   -0.00650    0.00512    0.00005
S3    5    0.842897    0.290219    0.567076    11.00000    0.02470    0.04611 =
         0.03586   -0.00423   -0.00037    0.00307
PART 1
F1A   4    1.118314   -0.220324    0.881533   111.00000    0.07126    0.04676 =
         0.04884    0.01082   -0.00306   -0.00676
PART 2
F1B   4    1.227310   -0.148787    0.869231  -111.00000    0.05963    0.12401 =
         0.06252    0.05145   -0.00993    0.01665
PART 1
F2A   4    1.227741   -0.080896    0.885941   111.00000    0.05688    0.08301 =
         0.05355    0.02007   -0.01098   -0.00118
PART 2
F2B   4    1.158606    0.035790    0.906299  -111.00000    0.14421    0.05792 =
         0.04827    0.00053   -0.03346   -0.01645
PART 1
F3A   4    1.122457    0.039681    0.906622   111.00000    0.07825    0.06053 =
         0.03873   -0.00007   -0.00849    0.00607
PART 2
F3B   4    1.100834   -0.200745    0.880854  -111.00000    0.06910    0.04864 =
         0.03825    0.01170   -0.00279   -0.00605
PART 1
F4A   4    1.248778    0.810942    0.668926    91.00000    0.03865    0.07817 =
         0.05807    0.01758    0.00295   -0.01845
PART 2
F4B   4    1.235036    0.859195    0.676613   -91.00000    0.03193    0.04777 =
         0.05842   -0.00662    0.01277   -0.01031
PART 1
F5A   4    1.196543    0.634061    0.608824    91.00000    0.08455    0.04202 =
         0.07372   -0.00812    0.04963   -0.00119
PART 2
F5B   4    1.232328    0.627706    0.633580   -91.00000    0.07192    0.04387 =
         0.08499   -0.01008    0.04925   -0.00175
PART 1
F6A   4    1.136708    0.864268    0.620133    91.00000    0.04078    0.04541 =
         0.04232    0.00618    0.01716    0.00008
PART 2
F6B   4    1.143074    0.821726    0.610462   -91.00000    0.04424    0.09722 =
         0.04679    0.01857    0.00243   -0.01046
PART 0
C1    1    0.797976    0.234074    0.725367    11.00000    0.03080    0.03463 =
         0.04302   -0.00305    0.00692   -0.00042
C2    1    0.879238    0.268442    0.724651    11.00000    0.02602    0.03253 =
         0.03902   -0.00287    0.00736    0.00207
C3    1    0.898794    0.260719    0.669612    11.00000    0.02684    0.03236 =
         0.03710   -0.00431    0.00455    0.00079
C4    1    0.828531    0.258165    0.633394    11.00000    0.02591    0.03631 =
         0.04168   -0.00500    0.00431    0.00093
C5    1    0.969363    0.254327    0.640731    11.00000    0.02669    0.03115 =
         0.03397   -0.00336    0.00261    0.00082
C6    1    0.947666    0.287292    0.585874    11.00000    0.02549    0.03881 =
         0.03488   -0.00338    0.00137    0.00144
C7    1    1.004645    0.309278    0.548218    11.00000    0.03233    0.03316 =
         0.03319   -0.00552    0.00429    0.00127
C8    1    0.983821    0.356757    0.493890    11.00000    0.03704    0.03797 =
         0.03383   -0.00474    0.00272   -0.00118
AFIX  43
H8    2    0.928566    0.372503    0.480133    11.00000   -1.20000
AFIX   0
C9    1    1.042230    0.380182    0.461033    11.00000    0.04630    0.04079 =
         0.03328   -0.00031    0.00356   -0.00047
AFIX  43
H9    2    1.027510    0.414137    0.424671    11.00000   -1.20000
AFIX   0
C10   1    1.125256    0.354273    0.480642    11.00000    0.03973    0.04583 =
         0.03487   -0.00168    0.01059   -0.00302
AFIX  43
H10   2    1.165769    0.370400    0.457446    11.00000   -1.20000
AFIX   0
C11   1    1.146390    0.305970    0.533134    11.00000    0.03289    0.05145 =
         0.03849   -0.00621    0.00813   -0.00077
AFIX  43
H11   2    1.201787    0.287705    0.546025    11.00000   -1.20000
AFIX   0
C12   1    1.087157    0.282871    0.568414    11.00000    0.03127    0.04037 =
         0.03402   -0.00399    0.00605    0.00040
C13   1    1.108072    0.227762    0.622616    11.00000    0.02951    0.03959 =
         0.03373   -0.00422    0.00125    0.00060
AFIX  43
H13   2    1.163181    0.202533    0.634437    11.00000   -1.20000
AFIX   0
C14   1    1.052819    0.209254    0.658589    11.00000    0.02195    0.03146 =
         0.03734   -0.00272    0.00188    0.00081
C15   1    1.077142    0.130533    0.712349    11.00000    0.02991    0.03125 =
         0.03033   -0.00406    0.00464    0.00496
C16   1    1.026127    0.023225    0.736601    11.00000    0.02937    0.03319 =
         0.03693   -0.00624    0.00555    0.00200
AFIX  43
H16   2    0.974062   -0.002307    0.718393    11.00000   -1.20000
AFIX   0
C17   1    1.050006   -0.047393    0.787064    11.00000    0.03464    0.02938 =
         0.03933   -0.00129    0.00604   -0.00034
AFIX  43
H17   2    1.014289   -0.119295    0.803396    11.00000   -1.20000
AFIX   0
C18   1    1.127198   -0.011493    0.813567    11.00000    0.04199    0.03209 =
         0.03901    0.00164   -0.00274    0.00249
C19   1    1.180020    0.086841    0.788690    11.00000    0.03244    0.03717 =
         0.04326   -0.00532   -0.00546    0.00129
AFIX  43
H19   2    1.233218    0.106361    0.806061    11.00000   -1.20000
AFIX   0
C20   1    1.156086    0.157461    0.738509    11.00000    0.02894    0.03452 =
         0.03839   -0.00234    0.00379    0.00311
AFIX  43
H20   2    1.193096    0.224484    0.721600    11.00000   -1.20000
AFIX   0
C21   1    1.150065   -0.074468    0.869743    11.00000    0.05933    0.04693 =
         0.04380    0.00784   -0.00848   -0.00589
C22   1    0.917962    0.310445    0.778276    11.00000    0.02928    0.03101 =
         0.03563   -0.00048    0.00744    0.00298
C23   1    0.992437    0.397701    0.796246    11.00000    0.02660    0.03408 =
         0.03627    0.00076    0.00597    0.00464
C24   1    1.040235    0.491427    0.759632    11.00000    0.02751    0.03215 =
         0.03271   -0.00334    0.00611    0.00170
C25   1    1.003707    0.563218    0.711737    11.00000    0.02529    0.03242 =
         0.03386   -0.00324    0.00328    0.00156
AFIX  43
H25   2    0.946705    0.554533    0.702967    11.00000   -1.20000
AFIX   0
C26   1    1.048657    0.647416    0.676384    11.00000    0.02804    0.02971 =
         0.03604   -0.00234    0.00424    0.00128
AFIX  43
H26   2    1.022572    0.693071    0.643597    11.00000   -1.20000
AFIX   0
C27   1    1.131511    0.664062    0.689357    11.00000    0.02772    0.02992 =
         0.04391   -0.00269    0.00821   -0.00166
C28   1    1.168866    0.602234    0.738518    11.00000    0.02528    0.03375 =
         0.04733   -0.00052    0.00341   -0.00036
AFIX  43
H28   2    1.225172    0.619484    0.748518    11.00000   -1.20000
AFIX   0
C29   1    1.124025    0.516130    0.772555    11.00000    0.03234    0.03682 =
         0.03738   -0.00050   -0.00117    0.00137
AFIX  43
H29   2    1.150346    0.472389    0.805552    11.00000   -1.20000
AFIX   0
C30   1    1.182058    0.742503    0.650649    11.00000    0.03498    0.03972 =
         0.04734   -0.00259    0.01239   -0.00242
C31   1    1.014903    0.414188    0.850895    11.00000    0.03748    0.03745 =
         0.03689   -0.00169    0.00308    0.00343
AFIX  43
H31   2    1.064622    0.469033    0.862908    11.00000   -1.20000
AFIX   0
C32   1    0.967072    0.352849    0.890231    11.00000    0.04495    0.03854 =
         0.03688    0.00133    0.00795    0.00766
C33   1    0.889820    0.284692    0.873721    11.00000    0.04285    0.04114 =
         0.04097    0.00415    0.01089    0.00550
C34   1    0.866432    0.271589    0.817042    11.00000    0.03533    0.03346 =
         0.03936   -0.00160    0.00941    0.00052
C35   1    0.840973    0.230534    0.913159    11.00000    0.05218    0.06055 =
         0.04711    0.00560    0.01886    0.00032
AFIX  43
H35   2    0.788767    0.184731    0.902297    11.00000   -1.20000
AFIX   0
C36   1    0.869026    0.244194    0.967061    11.00000    0.07313    0.08066 =
         0.04408    0.00773    0.02531   -0.00358
AFIX  43
H36   2    0.836384    0.206128    0.993298    11.00000   -1.20000
AFIX   0
C37   1    0.945772    0.314177    0.983680    11.00000    0.06230    0.08569 =
         0.03816    0.00659    0.01145    0.01329
AFIX  43
H37   2    0.964601    0.323878    1.021022    11.00000   -1.20000
AFIX   0
C38   1    0.993156    0.368117    0.946148    11.00000    0.05078    0.05708 =
         0.03996    0.00363    0.00422    0.00782
AFIX  43
H38   2    1.044523    0.416743    0.957747    11.00000   -1.20000
AFIX   0

S4    5    0.842811    0.752274    0.779489    11.00000    0.02462    0.04003 =
         0.04836   -0.00092   -0.00084   -0.00093
S5    5    0.819002    0.746273    0.653724    11.00000    0.02289    0.04541 =
         0.04797    0.00690    0.00684    0.00131
S6    5    0.679498    0.683996    0.560055    11.00000    0.02747    0.04797 =
         0.03946    0.00506    0.00842    0.00365
PART 1
F7A   4    0.323666    0.139799    0.677705   101.00000    0.03376    0.05227 =
         0.06868    0.00622    0.00263   -0.01057
PART 2
F7B   4    0.310320    0.187752    0.672644  -101.00000    0.04389    0.10729 =
         0.06789   -0.02436    0.01848   -0.03453
PART 1
F8A   4    0.385791    0.178248    0.608863   101.00000    0.03431    0.11566 =
         0.07081   -0.04492    0.01063   -0.02228
PART 2
F8B   4    0.398484    0.122458    0.620901  -101.00000    0.04013    0.04380 =
         0.04984   -0.01079   -0.00548    0.00223
PART 1
F9A   4    0.309563    0.367557    0.636171   101.00000    0.04206    0.05203 =
         0.07498    0.00415   -0.02187    0.00377
PART 2
F9B   4    0.339633    0.356848    0.609851  -101.00000    0.07051    0.04638 =
         0.08248    0.01110   -0.04029   -0.00634
PART 1
F10A  4    0.519276    1.211437    0.870785    81.00000    0.07431    0.04878 =
         0.02817   -0.00430    0.00773   -0.00973
PART 2
F10B  4    0.522051    1.208113    0.873144   -81.00000    0.16267    0.05832 =
         0.08409   -0.02650    0.03050   -0.04870
PART 1
F11A  4    0.527540    0.955589    0.900062    81.00000    0.13458    0.06107 =
         0.04593    0.00324    0.00948    0.02373
PART 2
F11B  4    0.466151    0.982343    0.894772   -81.00000    0.18938    0.06005 =
         0.04466    0.00098    0.02937   -0.04551
PART 1
F12A  4    0.413852    1.068395    0.878311    81.00000    0.08332    0.13175 =
         0.08201   -0.03782    0.04755   -0.01533
PART 2
F12B  4    0.393944    1.175815    0.851727   -81.00000    0.08513    0.09739 =
         0.08902   -0.04862    0.04303   -0.00466
PART 0
C39   1    0.786903    0.741859    0.716808    11.00000    0.02491    0.03674 =
         0.04278    0.00460    0.00322    0.00124
C40   1    0.704850    0.710206    0.717767    11.00000    0.02178    0.03221 =
         0.04156    0.00304    0.00397    0.00112
C41   1    0.688350    0.667504    0.771784    11.00000    0.02866    0.03018 =
         0.03821   -0.00030    0.00042    0.00306
C42   1    0.757010    0.698372    0.809483    11.00000    0.02897    0.03524 =
         0.04184   -0.00115   -0.00037    0.00119
C43   1    0.758601    0.677214    0.866058    11.00000    0.03418    0.04081 =
         0.03870   -0.00586   -0.00271    0.00012
C44   1    0.687556    0.614088    0.884388    11.00000    0.04051    0.04594 =
         0.03799   -0.00295   -0.00195    0.00509
C45   1    0.620998    0.564300    0.846151    11.00000    0.03170    0.04176 =
         0.03708    0.00041    0.00277    0.00115
AFIX  43
H45   2    0.574995    0.514878    0.859004    11.00000   -1.20000
AFIX   0
C46   1    0.620713    0.584970    0.791332    11.00000    0.03066    0.03206 =
         0.03828   -0.00121    0.00241    0.00172
C47   1    0.555129    0.498183    0.755097    11.00000    0.02854    0.03221 =
         0.03213    0.00497    0.00515    0.00106
C48   1    0.477361    0.479250    0.770333    11.00000    0.03215    0.03618 =
         0.03525    0.00020    0.00668   -0.00041
AFIX  43
H48   2    0.465359    0.523836    0.803770    11.00000   -1.20000
AFIX   0
C49   1    0.417832    0.395342    0.736574    11.00000    0.02539    0.03978 =
         0.04218    0.00257    0.00827   -0.00075
AFIX  43
H49   2    0.365003    0.383825    0.746822    11.00000   -1.20000
AFIX   0
C50   1    0.435227    0.328004    0.687769    11.00000    0.02752    0.03488 =
         0.04251   -0.00290    0.00010    0.00317
C51   1    0.512910    0.339601    0.673571    11.00000    0.03271    0.03095 =
         0.03656    0.00095    0.00447    0.00179
AFIX  43
H51   2    0.525307    0.291780    0.640666    11.00000   -1.20000
AFIX   0
C52   1    0.572417    0.421471    0.707717    11.00000    0.02678    0.03151 =
         0.03630    0.00229    0.00354   -0.00003
AFIX  43
H52   2    0.626119    0.425265    0.698570    11.00000   -1.20000
AFIX   0
C53   1    0.369043    0.251014    0.650134    11.00000    0.02924    0.03965 =
         0.04797   -0.00215   -0.00076   -0.00162
C54   1    0.685444    0.587159    0.940397    11.00000    0.05114    0.07052 =
         0.03769   -0.00225    0.00151    0.00012
AFIX  43
H54   2    0.637827    0.545247    0.953196    11.00000   -1.20000
AFIX   0
C55   1    0.753313    0.622563    0.975966    11.00000    0.06033    0.08017 =
         0.03754   -0.00817   -0.00901    0.00536
AFIX  43
H55   2    0.752157    0.604783    1.013481    11.00000   -1.20000
AFIX   0
C56   1    0.823137    0.683601    0.957928    11.00000    0.04494    0.07834 =
         0.05060   -0.01349   -0.01712    0.00368
AFIX  43
H56   2    0.869043    0.707030    0.983336    11.00000   -1.20000
AFIX   0
C57   1    0.827420    0.710954    0.904144    11.00000    0.04206    0.05331 =
         0.05215   -0.01058   -0.00965    0.00199
AFIX  43
H57   2    0.875957    0.752102    0.892420    11.00000   -1.20000
AFIX   0
C58   1    0.663740    0.718751    0.663070    11.00000    0.02569    0.03427 =
         0.03926    0.00483    0.00482    0.00000
C59   1    0.581540    0.723927    0.634478    11.00000    0.02394    0.03379 =
         0.03688    0.00473    0.00495    0.00271
C60   1    0.505470    0.770750    0.652548    11.00000    0.02541    0.03635 =
         0.03745    0.00753    0.00436    0.00146
C61   1    0.499098    0.851065    0.705332    11.00000    0.02868    0.03358 =
         0.03682    0.00627    0.00216    0.00498
C62   1    0.559721    0.957414    0.731071    11.00000    0.02957    0.03157 =
         0.04329    0.00539    0.00442    0.00217
AFIX  43
H62   2    0.607135    0.977342    0.714371    11.00000   -1.20000
AFIX   0
C63   1    0.552103    1.033938    0.780177    11.00000    0.04266    0.03661 =
         0.04792    0.00148    0.00248   -0.00360
AFIX  43
H63   2    0.593997    1.104669    0.796907    11.00000   -1.20000
AFIX   0
C64   1    0.482930    1.006398    0.804621    11.00000    0.05928    0.03793 =
         0.04710   -0.00228    0.01394   -0.00671
C65   1    0.420300    0.907982    0.779292    11.00000    0.04303    0.03780 =
         0.04942   -0.00044    0.01613   -0.00115
AFIX  43
H65   2    0.372030    0.893040    0.795469    11.00000   -1.20000
AFIX   0
C66   1    0.428607    0.832000    0.730468    11.00000    0.02799    0.03771 =
         0.04621    0.00257    0.00668    0.00093
AFIX  43
H66   2    0.385480    0.765022    0.713418    11.00000   -1.20000
AFIX   0
PART 1
C67A  1    0.486542    1.057006    0.863659    81.00000    0.06456    0.03801 =
         0.05126   -0.01038    0.01765   -0.00712
PART 2
C67B  1    0.463384    1.096503    0.854899   -81.00000    0.08057    0.04899 =
         0.05517    0.00237    0.00930   -0.02472
PART 0
C68   1    0.436508    0.754190    0.616464    11.00000    0.02289    0.04348 =
         0.04005    0.00613    0.00681    0.00609
AFIX  43
H68   2    0.386119    0.782357    0.628351    11.00000   -1.20000
AFIX   0
C69   1    0.436292    0.697624    0.562663    11.00000    0.02689    0.04469 =
         0.03683    0.00506    0.00271    0.00243
C70   1    0.511528    0.669302    0.542310    11.00000    0.03198    0.03706 =
         0.03668    0.00608    0.00547    0.00179
C71   1    0.511954    0.621696    0.487944    11.00000    0.03826    0.03814 =
         0.04181    0.00251    0.00781    0.00237
AFIX  43
H71   2    0.561861    0.604417    0.473941    11.00000   -1.20000
AFIX   0
C72   1    0.440217    0.600362    0.455297    11.00000    0.04712    0.03972 =
         0.03563    0.00180    0.00311   -0.00086
AFIX  43
H72   2    0.440844    0.568081    0.418713    11.00000   -1.20000
AFIX   0
C73   1    0.366315    0.625472    0.475135    11.00000    0.03950    0.04687 =
         0.03904    0.00581   -0.00417    0.00132
AFIX  43
H73   2    0.317275    0.608332    0.452040    11.00000   -1.20000
AFIX   0
C74   1    0.363596    0.674477    0.527443    11.00000    0.02940    0.04270 =
         0.04151    0.00178    0.00085    0.00000
AFIX  43
H74   2    0.312857    0.693045    0.540198    11.00000   -1.20000
AFIX   0
C75   1    0.582238    0.691161    0.579984    11.00000    0.02888    0.03604 =
         0.03928    0.00667    0.00709    0.00342
C76   1    0.719647    0.718314    0.626158    11.00000    0.02809    0.04251 =
         0.04027    0.00639    0.00394   -0.00005
HKLF 5


REM  cu_2158_cg_0m_4_a.res in P2(1)
REM wR2 = 0.102231, GooF = S = 1.03225, Restrained GooF = 1.04608 for all data
REM R1 = 0.038381 for 12799 Fo > 4sig(Fo) and 0.040955 for all 13383 data
REM 1119 parameters refined using 357 restraints

END

WGHT      0.0640      0.6203

REM Highest difference peak  0.212,  deepest hole -0.205,  1-sigma level  0.044
Q1    1   0.7508  0.7426  0.7221  11.00000  0.05    0.21
Q2    1   0.8617  0.2527  0.6510  11.00000  0.05    0.21
Q3    1   0.8799  0.6852  0.6709  11.00000  0.05    0.20
Q4    1   1.0064  0.2470  0.6503  11.00000  0.05    0.18
Q5    1   1.0602  0.1700  0.6836  11.00000  0.05    0.18
Q6    1   1.0826  0.2403  0.5937  11.00000  0.05    0.18
Q7    1   0.8382  0.2385  0.7295  11.00000  0.05    0.17
Q8    1   0.8204  0.2720  0.7246  11.00000  0.05    0.17
Q9    1   1.1553  0.7018  0.5937  11.00000  0.05    0.17
Q10   1   0.9205  0.6837  0.6209  11.00000  0.05    0.17
Q11   1   1.1781  0.8551  0.7498  11.00000  0.05    0.17
Q12   1   1.2825  0.2008  0.7783  11.00000  0.05    0.16
;
_shelx_res_checksum              1405
####################################################################### 
# 
# This file contains crystal structure data downloaded from the 
# Cambridge Structural Database (CSD) hosted by the Cambridge 
# Crystallographic Data Centre (CCDC).
# 
# Full information about CCDC data access policies and citation 
# guidelines are available at http://www.ccdc.cam.ac.uk/access/V1 
# 
# Audit and citation data items may have been added by the CCDC. 
# Please retain this information to preserve the provenance of 
# this file and to allow appropriate attribution of the data. 
# 
#######################################################################

data_mo_2204_cg_0m
_database_code_depnum_ccdc_archive 'CCDC 2479176'
loop_
_audit_author_name
_audit_author_address
'Christopher Golz'
;Georg August University Goettingen
Germany
;
_audit_update_record             
;
2025-08-08 deposited with the CCDC.	2025-09-11 downloaded from the CCDC.
;
loop_
_audit_author_email
wei.fu@chemie.uni-goettingen.de
'cgolz@gwdg.de '
'malcara@gwdg.de '

_audit_creation_method           
;FinalCif V131 by Daniel Kratzert, Freiburg 2024, 
https://dkratzert.de/finalcif.html
;
_audit_creation_date             2024-01-18
_diffrn_source_power             0.05
_exptl_crystal_colour_primary    colourless
_olex2_refinement_description    
;
1. Fixed Uiso
 At 1.2 times of:
  All C(H) groups
 At 1.5 times of:
  All C(H,H,H) groups
2.a Aromatic/amide H refined with riding coordinates:
 C5(H5), C9(H9), C10(H10), C11(H11), C12(H12), C15(H15), C16(H16), C17(H17),
 C18(H18)
2.b Idealised Me refined as rotating group:
 C19(H19A,H19B,H19C)
;
_olex2_submission_special_instructions 'No special instructions were received'
_shelx_SHELXL_version_number     2018/3
_chemical_name_systematic        ?
_chemical_name_common            ?
_chemical_formula_sum            'C38 H24 O2 S3'
_chemical_formula_moiety         'C38 H24 O2 S3'
_chemical_formula_weight         608.75
_chemical_melting_point          ?
_space_group_crystal_system      monoclinic
_space_group_IT_number           15
_space_group_name_H-M_alt        'C 1 2/c 1'
_space_group_name_Hall           '-C 2yc'
_shelx_space_group_comment       
;
The symmetry employed for this shelxl refinement is uniquely defined
by the following loop, which should always be used as a source of
symmetry information in preference to the above space-group names.
They are only intended as comments.
;

loop_
_space_group_symop_operation_xyz
'x, y, z'
'-x, y, -z+1/2'
'x+1/2, y+1/2, z'
'-x+1/2, y+1/2, -z+1/2'
'-x, -y, -z'
'x, -y, z-1/2'
'-x+1/2, -y+1/2, -z'
'x+1/2, -y+1/2, z-1/2'

_cell_length_a                   16.2789(18)
_cell_length_b                   15.3827(16)
_cell_length_c                   11.4782(11)
_cell_angle_alpha                90
_cell_angle_beta                 101.692(4)
_cell_angle_gamma                90
_cell_volume                     2814.7(5)
_cell_formula_units_Z            4
_cell_measurement_temperature    100.00
_cell_measurement_reflns_used    9865
_cell_measurement_theta_min      2.395
_cell_measurement_theta_max      28.358
_exptl_crystal_description       needle
_exptl_crystal_colour            colourless
_exptl_crystal_recrystallization_method 
'from a mixture of acetonitril and water.'
_exptl_crystal_density_meas      ?
_exptl_crystal_density_method    ?
_exptl_crystal_density_diffrn    1.437
_exptl_crystal_F_000             1264
_exptl_crystal_size_max          0.501
_exptl_crystal_size_mid          0.087
_exptl_crystal_size_min          0.064
_exptl_absorpt_coefficient_mu    0.300
_exptl_absorpt_correction_type   numerical
_exptl_absorpt_correction_T_min  0.7922
_exptl_absorpt_correction_T_max  1.0000
_exptl_absorpt_process_details   
;
SADABS-2016/2 (Bruker,2016/2) was used for absorption correction.
wR2(int) was 0.1350 before and 0.0490 after correction.
The Ratio of minimum to maximum transmission is 0.7922.
The \l/2 correction factor is Not present.
;
_exptl_absorpt_special_details   ?
_shelx_estimated_absorpt_T_min   0.864
_shelx_estimated_absorpt_T_max   0.981
_exptl_transmission_factor_min   ?
_exptl_transmission_factor_max   ?
_exptl_special_details           ?
_diffrn_ambient_temperature      100.00
_diffrn_ambient_environment      N~2~
_diffrn_radiation_type           MoK\a
_diffrn_radiation_wavelength     0.71073
_diffrn_radiation_monochromator  'mirror optics'
_diffrn_measurement_ambient_temperature_device_make 'Oxford Cryostream 800'
_diffrn_radiation_probe          x-ray
_diffrn_source                   'microfocus sealed X-ray tube'
_diffrn_source_type              'Incoatec I\ms'
_diffrn_source_voltage           50.0
_diffrn_source_current           1.0
_diffrn_detector                 CPAD
_diffrn_detector_type            'Bruker PHOTON III'
_diffrn_detector_area_resol_mean 7.41
_diffrn_measurement_device       'four-circle diffractometer'
_diffrn_measurement_device_type  'Bruker D8 VENTURE dual wavelength Mo/Cu'
_diffrn_measurement_method       '\w and \f scans'
_diffrn_measurement_specimen_support 'MiTeGen micromount'
_diffrn_reflns_number            33378
_diffrn_reflns_av_unetI/netI     0.0197
_diffrn_reflns_av_R_equivalents  0.0413
_diffrn_reflns_theta_min         2.394
_diffrn_reflns_theta_max         28.359
_diffrn_reflns_theta_full        25.242
_diffrn_reflns_limit_h_min       -21
_diffrn_reflns_limit_h_max       21
_diffrn_reflns_limit_k_min       -20
_diffrn_reflns_limit_k_max       20
_diffrn_reflns_limit_l_min       -15
_diffrn_reflns_limit_l_max       15
_diffrn_standards_number         0
_diffrn_measured_fraction_theta_max 0.997
_diffrn_measured_fraction_theta_full 1.000
_diffrn_reflns_Laue_measured_fraction_max 0.997
_diffrn_reflns_Laue_measured_fraction_full 1.000
_diffrn_reflns_point_group_measured_fraction_max 0.997
_diffrn_reflns_point_group_measured_fraction_full 1.000
_reflns_number_total             3504
_reflns_number_gt                3192
_reflns_threshold_expression     'I > 2\s(I)'
_reflns_Friedel_coverage         0.000
_reflns_Friedel_fraction_max     .
_reflns_Friedel_fraction_full    .
_reflns_special_details          
;
 Reflections were merged by SHELXL according to the crystal
 class for the calculation of statistics and refinement.
 
 _reflns_Friedel_fraction is defined as the number of unique
 Friedel pairs measured divided by the number that would be
 possible theoretically, ignoring centric projections and
 systematic absences.
;
_computing_data_collection       
'Bruker BIS V6.2.15/2021-03-16 and APEX4 2022.1-1'
_computing_cell_refinement       'SAINT V8.40B (?, 2016)'
_computing_data_reduction        'SAINT V8.40B (?, 2016)'
_computing_structure_solution    'XT  (Sheldrick, 2015)'
_computing_structure_refinement  'XL  (Sheldrick, 2008)'
_computing_molecular_graphics    'Olex2 1.5 (Dolomanov et al., 2009)'
_computing_publication_material  'Olex2 1.5 (Dolomanov et al., 2009)'
_refine_special_details          ?
_refine_ls_structure_factor_coef Fsqd
_refine_ls_matrix_type           full
_refine_ls_weighting_scheme      calc
_refine_ls_weighting_details     
'w=1/[\s^2^(Fo^2^)+(0.0406P)^2^+3.6675P] where P=(Fo^2^+2Fc^2^)/3'
_atom_sites_solution_primary     dual
_atom_sites_solution_secondary   ?
_atom_sites_solution_hydrogens   geom
_refine_ls_hydrogen_treatment    constr
_refine_ls_number_reflns         3504
_refine_ls_number_parameters     196
_refine_ls_number_restraints     0
_refine_ls_R_factor_all          0.0378
_refine_ls_R_factor_gt           0.0332
_refine_ls_wR_factor_ref         0.0873
_refine_ls_wR_factor_gt          0.0836
_refine_ls_goodness_of_fit_ref   1.045
_refine_ls_restrained_S_all      1.045
_refine_ls_shift/su_max          0.001
_refine_ls_shift/su_mean         0.000
_refine_diff_density_max         0.421
_refine_diff_density_min         -0.252
_refine_diff_density_rms         0.054
_refine_ls_extinction_method     none
_refine_ls_extinction_coef       .

loop_
_atom_type_symbol
_atom_type_description
_atom_type_scat_dispersion_real
_atom_type_scat_dispersion_imag
_atom_type_scat_source
C C 0.0033 0.0016 'International Tables Vol C Tables 4.2.6.8 and 6.1.1.4'
H H 0.0000 0.0000 'International Tables Vol C Tables 4.2.6.8 and 6.1.1.4'
O O 0.0106 0.0060 'International Tables Vol C Tables 4.2.6.8 and 6.1.1.4'
S S 0.1246 0.1234 'International Tables Vol C Tables 4.2.6.8 and 6.1.1.4'

_geom_special_details            
;
 All esds (except the esd in the dihedral angle between two l.s. planes)
 are estimated using the full covariance matrix.  The cell esds are taken
 into account individually in the estimation of esds in distances, angles
 and torsion angles; correlations between esds in cell parameters are only
 used when they are defined by crystal symmetry.  An approximate (isotropic)
 treatment of cell esds is used for estimating esds involving l.s. planes.
;

loop_
_atom_site_label
_atom_site_type_symbol
_atom_site_fract_x
_atom_site_fract_y
_atom_site_fract_z
_atom_site_U_iso_or_equiv
_atom_site_adp_type
_atom_site_occupancy
_atom_site_site_symmetry_order
_atom_site_calc_flag
_atom_site_refinement_flags_posn
_atom_site_refinement_flags_adp
_atom_site_refinement_flags_occupancy
_atom_site_disorder_assembly
_atom_site_disorder_group
S1 S 0.500000 0.51427(3) 0.250000 0.01903(11) Uani 1 2 d S T P . .
S2 S 0.32372(2) 0.44130(2) 0.27255(3) 0.01703(9) Uani 1 1 d . . . . .
O1 O 0.54722(6) 0.29694(6) 0.48751(8) 0.0180(2) Uani 1 1 d . . . . .
C1 C 0.42711(8) 0.43358(9) 0.25872(12) 0.0161(3) Uani 1 1 d . . . . .
C2 C 0.45820(7) 0.34966(8) 0.26241(11) 0.0132(2) Uani 1 1 d . . . . .
C3 C 0.39994(8) 0.28892(8) 0.29819(11) 0.0128(2) Uani 1 1 d . . . . .
C4 C 0.41333(8) 0.20345(8) 0.34970(11) 0.0130(2) Uani 1 1 d . . . . .
C5 C 0.34473(8) 0.15934(9) 0.37245(11) 0.0148(2) Uani 1 1 d . . . . .
H5 H 0.352293 0.101203 0.400480 0.018 Uiso 1 1 calc R U . . .
C6 C 0.26303(8) 0.19630(9) 0.35617(11) 0.0150(2) Uani 1 1 d . . . . .
C7 C 0.25096(8) 0.28431(9) 0.31984(11) 0.0150(2) Uani 1 1 d . . . . .
C8 C 0.32213(8) 0.32869(8) 0.29523(11) 0.0142(2) Uani 1 1 d . . . . .
C9 C 0.17146(8) 0.32366(10) 0.31348(12) 0.0187(3) Uani 1 1 d . . . . .
H9 H 0.162579 0.382022 0.286810 0.022 Uiso 1 1 calc R U . . .
C10 C 0.10730(8) 0.27784(10) 0.34566(12) 0.0215(3) Uani 1 1 d . . . . .
H10 H 0.054382 0.304915 0.341985 0.026 Uiso 1 1 calc R U . . .
C11 C 0.11919(9) 0.19100(10) 0.38411(12) 0.0215(3) Uani 1 1 d . . . . .
H11 H 0.074574 0.160089 0.407246 0.026 Uiso 1 1 calc R U . . .
C12 C 0.19502(8) 0.15085(9) 0.38828(12) 0.0189(3) Uani 1 1 d . . . . .
H12 H 0.202085 0.091899 0.412958 0.023 Uiso 1 1 calc R U . . .
C13 C 0.49802(8) 0.16522(9) 0.39421(11) 0.0144(2) Uani 1 1 d . . . . .
C14 C 0.56494(8) 0.21348(9) 0.46094(11) 0.0158(3) Uani 1 1 d . . . . .
C15 C 0.64337(9) 0.17487(10) 0.50124(12) 0.0212(3) Uani 1 1 d . . . . .
H15 H 0.688862 0.208579 0.542921 0.025 Uiso 1 1 calc R U . . .
C16 C 0.65463(9) 0.08717(10) 0.48020(13) 0.0244(3) Uani 1 1 d . . . . .
H16 H 0.708347 0.061455 0.505475 0.029 Uiso 1 1 calc R U . . .
C17 C 0.58812(9) 0.03708(10) 0.42270(13) 0.0226(3) Uani 1 1 d . . . . .
H17 H 0.595220 -0.023456 0.411652 0.027 Uiso 1 1 calc R U . . .
C18 C 0.51083(9) 0.07621(9) 0.38126(12) 0.0175(3) Uani 1 1 d . . . . .
H18 H 0.465165 0.041312 0.342837 0.021 Uiso 1 1 calc R U . . .
C19 C 0.61566(9) 0.35238(10) 0.53775(13) 0.0241(3) Uani 1 1 d . . . . .
H19A H 0.657524 0.351646 0.487265 0.036 Uiso 1 1 calc R U . . .
H19B H 0.641328 0.331688 0.617582 0.036 Uiso 1 1 calc R U . . .
H19C H 0.595081 0.411847 0.542865 0.036 Uiso 1 1 calc R U . . .

loop_
_atom_site_aniso_label
_atom_site_aniso_U_11
_atom_site_aniso_U_22
_atom_site_aniso_U_33
_atom_site_aniso_U_23
_atom_site_aniso_U_13
_atom_site_aniso_U_12
S1 0.0163(2) 0.0133(2) 0.0283(3) 0.000 0.00654(18) 0.000
S2 0.01296(16) 0.01640(16) 0.02231(17) -0.00002(12) 0.00494(12) 0.00316(11)
O1 0.0138(4) 0.0208(5) 0.0188(5) -0.0036(4) 0.0019(4) -0.0017(4)
C1 0.0131(6) 0.0163(6) 0.0194(6) -0.0002(5) 0.0046(5) 0.0001(5)
C2 0.0118(6) 0.0146(6) 0.0130(6) -0.0004(4) 0.0023(4) 0.0003(4)
C3 0.0107(5) 0.0163(6) 0.0113(5) -0.0013(4) 0.0023(4) 0.0000(4)
C4 0.0120(6) 0.0157(6) 0.0113(5) -0.0018(4) 0.0021(4) 0.0006(4)
C5 0.0151(6) 0.0167(6) 0.0127(6) -0.0018(5) 0.0031(4) -0.0015(5)
C6 0.0121(6) 0.0212(6) 0.0118(6) -0.0037(5) 0.0026(4) -0.0025(5)
C7 0.0112(6) 0.0213(6) 0.0123(6) -0.0036(5) 0.0022(4) -0.0011(5)
C8 0.0132(6) 0.0162(6) 0.0132(5) -0.0010(5) 0.0025(4) 0.0010(5)
C9 0.0135(6) 0.0260(7) 0.0164(6) -0.0032(5) 0.0024(5) 0.0026(5)
C10 0.0113(6) 0.0346(8) 0.0185(6) -0.0078(6) 0.0031(5) 0.0006(5)
C11 0.0142(6) 0.0324(8) 0.0190(6) -0.0090(6) 0.0062(5) -0.0082(5)
C12 0.0174(6) 0.0240(7) 0.0158(6) -0.0049(5) 0.0048(5) -0.0063(5)
C13 0.0125(5) 0.0193(6) 0.0122(5) 0.0022(5) 0.0042(4) 0.0012(5)
C14 0.0142(6) 0.0213(6) 0.0129(6) 0.0021(5) 0.0050(5) 0.0002(5)
C15 0.0140(6) 0.0319(8) 0.0172(6) 0.0036(6) 0.0017(5) 0.0002(5)
C16 0.0190(7) 0.0311(8) 0.0235(7) 0.0082(6) 0.0051(5) 0.0097(6)
C17 0.0253(7) 0.0218(7) 0.0221(7) 0.0055(6) 0.0086(6) 0.0072(6)
C18 0.0186(6) 0.0198(6) 0.0155(6) 0.0032(5) 0.0067(5) 0.0024(5)
C19 0.0188(7) 0.0277(7) 0.0239(7) -0.0056(6) 0.0001(5) -0.0058(6)

loop_
_geom_bond_atom_site_label_1
_geom_bond_atom_site_label_2
_geom_bond_distance
_geom_bond_site_symmetry_2
_geom_bond_publ_flag
S1 C1 1.7340(14) . ?
S1 C1 1.7340(14) 2_655 ?
S2 C1 1.7264(13) . ?
S2 C8 1.7527(14) . ?
O1 C14 1.3638(16) . ?
O1 C19 1.4286(16) . ?
C1 C2 1.3842(18) . ?
C2 C2 1.446(2) 2_655 ?
C2 C3 1.4487(17) . ?
C3 C4 1.4400(17) . ?
C3 C8 1.4007(17) . ?
C4 C5 1.3760(17) . ?
C4 C13 1.4907(17) . ?
C5 H5 0.9500 . ?
C5 C6 1.4235(18) . ?
C6 C7 1.4185(19) . ?
C6 C12 1.4198(18) . ?
C7 C8 1.4215(17) . ?
C7 C9 1.4172(18) . ?
C9 H9 0.9500 . ?
C9 C10 1.371(2) . ?
C10 H10 0.9500 . ?
C10 C11 1.408(2) . ?
C11 H11 0.9500 . ?
C11 C12 1.372(2) . ?
C12 H12 0.9500 . ?
C13 C14 1.4093(18) . ?
C13 C18 1.3975(19) . ?
C14 C15 1.3991(18) . ?
C15 H15 0.9500 . ?
C15 C16 1.389(2) . ?
C16 H16 0.9500 . ?
C16 C17 1.383(2) . ?
C17 H17 0.9500 . ?
C17 C18 1.3889(19) . ?
C18 H18 0.9500 . ?
C19 H19A 0.9800 . ?
C19 H19B 0.9800 . ?
C19 H19C 0.9800 . ?

loop_
_geom_angle_atom_site_label_1
_geom_angle_atom_site_label_2
_geom_angle_atom_site_label_3
_geom_angle
_geom_angle_site_symmetry_1
_geom_angle_site_symmetry_3
_geom_angle_publ_flag
C1 S1 C1 88.58(9) . 2_655 ?
C1 S2 C8 89.41(6) . . ?
C14 O1 C19 117.99(11) . . ?
S2 C1 S1 130.35(8) . . ?
C2 C1 S1 114.78(10) . . ?
C2 C1 S2 114.74(10) . . ?
C1 C2 C2 110.30(7) . 2_655 ?
C1 C2 C3 110.72(11) . . ?
C2 C2 C3 138.79(7) 2_655 . ?
C4 C3 C2 130.69(11) . . ?
C8 C3 C2 110.62(11) . . ?
C8 C3 C4 118.00(11) . . ?
C3 C4 C13 123.60(11) . . ?
C5 C4 C3 117.84(11) . . ?
C5 C4 C13 118.05(11) . . ?
C4 C5 H5 118.3 . . ?
C4 C5 C6 123.42(12) . . ?
C6 C5 H5 118.3 . . ?
C7 C6 C5 119.32(12) . . ?
C7 C6 C12 118.53(12) . . ?
C12 C6 C5 121.75(13) . . ?
C6 C7 C8 116.54(11) . . ?
C9 C7 C6 119.56(12) . . ?
C9 C7 C8 123.86(13) . . ?
C3 C8 S2 113.25(10) . . ?
C3 C8 C7 123.70(12) . . ?
C7 C8 S2 122.77(10) . . ?
C7 C9 H9 119.9 . . ?
C10 C9 C7 120.26(14) . . ?
C10 C9 H9 119.9 . . ?
C9 C10 H10 119.7 . . ?
C9 C10 C11 120.55(13) . . ?
C11 C10 H10 119.7 . . ?
C10 C11 H11 119.9 . . ?
C12 C11 C10 120.24(13) . . ?
C12 C11 H11 119.9 . . ?
C6 C12 H12 119.6 . . ?
C11 C12 C6 120.82(14) . . ?
C11 C12 H12 119.6 . . ?
C14 C13 C4 122.54(12) . . ?
C18 C13 C4 119.84(12) . . ?
C18 C13 C14 117.28(12) . . ?
O1 C14 C13 116.24(11) . . ?
O1 C14 C15 123.08(12) . . ?
C15 C14 C13 120.61(13) . . ?
C14 C15 H15 120.1 . . ?
C16 C15 C14 119.89(13) . . ?
C16 C15 H15 120.1 . . ?
C15 C16 H16 119.8 . . ?
C17 C16 C15 120.40(13) . . ?
C17 C16 H16 119.8 . . ?
C16 C17 H17 120.4 . . ?
C16 C17 C18 119.29(14) . . ?
C18 C17 H17 120.4 . . ?
C13 C18 H18 118.9 . . ?
C17 C18 C13 122.18(13) . . ?
C17 C18 H18 118.9 . . ?
O1 C19 H19A 109.5 . . ?
O1 C19 H19B 109.5 . . ?
O1 C19 H19C 109.5 . . ?
H19A C19 H19B 109.5 . . ?
H19A C19 H19C 109.5 . . ?
H19B C19 H19C 109.5 . . ?

loop_
_geom_torsion_atom_site_label_1
_geom_torsion_atom_site_label_2
_geom_torsion_atom_site_label_3
_geom_torsion_atom_site_label_4
_geom_torsion
_geom_torsion_site_symmetry_1
_geom_torsion_site_symmetry_2
_geom_torsion_site_symmetry_3
_geom_torsion_site_symmetry_4
_geom_torsion_publ_flag
S1 C1 C2 C2 -9.75(17) . . . 2_655 ?
S1 C1 C2 C3 166.18(9) . . . . ?
S2 C1 C2 C2 173.96(11) . . . 2_655 ?
S2 C1 C2 C3 -10.10(15) . . . . ?
O1 C14 C15 C16 173.90(12) . . . . ?
C1 S1 C1 S2 179.30(14) 2_655 . . . ?
C1 S1 C1 C2 3.72(7) 2_655 . . . ?
C1 S2 C8 C3 3.19(10) . . . . ?
C1 S2 C8 C7 177.30(11) . . . . ?
C1 C2 C3 C4 -157.98(13) . . . . ?
C1 C2 C3 C8 12.13(15) . . . . ?
C2 C2 C3 C4 16.2(3) 2_655 . . . ?
C2 C2 C3 C8 -173.66(19) 2_655 . . . ?
C2 C3 C4 C5 -178.58(12) . . . . ?
C2 C3 C4 C13 9.8(2) . . . . ?
C2 C3 C8 S2 -9.28(14) . . . . ?
C2 C3 C8 C7 176.67(11) . . . . ?
C3 C4 C5 C6 -4.93(19) . . . . ?
C3 C4 C13 C14 42.30(18) . . . . ?
C3 C4 C13 C18 -144.61(13) . . . . ?
C4 C3 C8 S2 162.23(9) . . . . ?
C4 C3 C8 C7 -11.82(19) . . . . ?
C4 C5 C6 C7 -2.98(19) . . . . ?
C4 C5 C6 C12 -175.62(12) . . . . ?
C4 C13 C14 O1 2.73(18) . . . . ?
C4 C13 C14 C15 179.81(12) . . . . ?
C4 C13 C18 C17 -179.02(12) . . . . ?
C5 C4 C13 C14 -129.30(13) . . . . ?
C5 C4 C13 C18 43.79(17) . . . . ?
C5 C6 C7 C8 3.56(17) . . . . ?
C5 C6 C7 C9 -174.54(12) . . . . ?
C5 C6 C12 C11 172.82(12) . . . . ?
C6 C7 C8 S2 -169.55(9) . . . . ?
C6 C7 C8 C3 3.94(19) . . . . ?
C6 C7 C9 C10 1.97(19) . . . . ?
C7 C6 C12 C11 0.12(19) . . . . ?
C7 C9 C10 C11 -0.7(2) . . . . ?
C8 S2 C1 S1 -171.41(10) . . . . ?
C8 S2 C1 C2 4.16(11) . . . . ?
C8 C3 C4 C5 11.91(17) . . . . ?
C8 C3 C4 C13 -159.70(12) . . . . ?
C8 C7 C9 C10 -175.99(12) . . . . ?
C9 C7 C8 S2 8.46(18) . . . . ?
C9 C7 C8 C3 -178.04(12) . . . . ?
C9 C10 C11 C12 -0.9(2) . . . . ?
C10 C11 C12 C6 1.2(2) . . . . ?
C12 C6 C7 C8 176.44(11) . . . . ?
C12 C6 C7 C9 -1.66(18) . . . . ?
C13 C4 C5 C6 167.16(12) . . . . ?
C13 C14 C15 C16 -3.0(2) . . . . ?
C14 C13 C18 C17 -5.57(19) . . . . ?
C14 C15 C16 C17 -1.9(2) . . . . ?
C15 C16 C17 C18 3.0(2) . . . . ?
C16 C17 C18 C13 0.9(2) . . . . ?
C18 C13 C14 O1 -170.53(11) . . . . ?
C18 C13 C14 C15 6.56(18) . . . . ?
C19 O1 C14 C13 -170.01(12) . . . . ?
C19 O1 C14 C15 12.99(18) . . . . ?

_shelx_res_file                  
;
TITL mo_2204_cg_0m_a.res in C2/c
    mo_2204_cg_0m.res
    created by SHELXL-2018/3 at 14:57:48 on 18-Jan-2024
REM Old TITL mo_2204_CG_0m in C2/c
REM SHELXT solution in C2/c: R1 0.153, Rweak 0.010, Alpha 0.032
REM <I/s> 0.337 for 84 systematic absences, Orientation as input
REM Formula found by SHELXT: C40 S3
CELL 0.71073 16.2789 15.3827 11.4782 90 101.692 90
ZERR 4 0.0018 0.0016 0.0011 0 0.004 0
LATT 7
SYMM -X,+Y,0.5-Z
SFAC C H O S
UNIT 152 96 8 12

L.S. 4 0 0
PLAN  5
SIZE 0.064 0.087 0.501
TEMP -173.15
CONF
BOND
list 4
fmap 2 53
MORE -1
BOND $H
ACTA
REM <olex2.extras>
REM <HklSrc "%.\\mo_2204_CG_0m.hkl">
REM </olex2.extras>

WGHT    0.040600    3.667500
FVAR       0.28241
S1    4    0.500000    0.514269    0.250000    10.50000    0.01634    0.01330 =
         0.02829    0.00000    0.00654    0.00000
S2    4    0.323715    0.441301    0.272548    11.00000    0.01296    0.01640 =
         0.02231   -0.00002    0.00494    0.00316
O1    3    0.547221    0.296935    0.487514    11.00000    0.01384    0.02082 =
         0.01876   -0.00358    0.00189   -0.00172
C1    1    0.427107    0.433583    0.258719    11.00000    0.01306    0.01629 =
         0.01943   -0.00019    0.00462    0.00013
C2    1    0.458198    0.349656    0.262412    11.00000    0.01182    0.01461 =
         0.01301   -0.00042    0.00226    0.00029
C3    1    0.399940    0.288923    0.298192    11.00000    0.01075    0.01628 =
         0.01132   -0.00133    0.00229    0.00004
C4    1    0.413325    0.203446    0.349705    11.00000    0.01198    0.01567 =
         0.01128   -0.00185    0.00210    0.00062
C5    1    0.344729    0.159343    0.372451    11.00000    0.01507    0.01671 =
         0.01266   -0.00179    0.00311   -0.00145
AFIX  43
H5    2    0.352293    0.101203    0.400480    11.00000   -1.20000
AFIX   0
C6    1    0.263025    0.196298    0.356170    11.00000    0.01211    0.02118 =
         0.01177   -0.00367    0.00259   -0.00253
C7    1    0.250963    0.284311    0.319840    11.00000    0.01123    0.02129 =
         0.01232   -0.00363    0.00222   -0.00110
C8    1    0.322134    0.328685    0.295225    11.00000    0.01318    0.01621 =
         0.01324   -0.00102    0.00253    0.00097
C9    1    0.171461    0.323665    0.313477    11.00000    0.01352    0.02599 =
         0.01636   -0.00324    0.00241    0.00256
AFIX  43
H9    2    0.162579    0.382022    0.286810    11.00000   -1.20000
AFIX   0
C10   1    0.107295    0.277838    0.345663    11.00000    0.01127    0.03457 =
         0.01853   -0.00781    0.00305    0.00061
AFIX  43
H10   2    0.054382    0.304915    0.341985    11.00000   -1.20000
AFIX   0
C11   1    0.119194    0.191003    0.384106    11.00000    0.01423    0.03244 =
         0.01900   -0.00900    0.00620   -0.00817
AFIX  43
H11   2    0.074574    0.160089    0.407246    11.00000   -1.20000
AFIX   0
C12   1    0.195017    0.150846    0.388278    11.00000    0.01737    0.02405 =
         0.01585   -0.00486    0.00478   -0.00629
AFIX  43
H12   2    0.202085    0.091899    0.412958    11.00000   -1.20000
AFIX   0
C13   1    0.498024    0.165221    0.394208    11.00000    0.01246    0.01931 =
         0.01218    0.00219    0.00420    0.00120
C14   1    0.564939    0.213478    0.460941    11.00000    0.01422    0.02132 =
         0.01287    0.00206    0.00496    0.00022
C15   1    0.643374    0.174871    0.501239    11.00000    0.01397    0.03194 =
         0.01721    0.00365    0.00174    0.00016
AFIX  43
H15   2    0.688862    0.208579    0.542921    11.00000   -1.20000
AFIX   0
C16   1    0.654630    0.087171    0.480201    11.00000    0.01904    0.03110 =
         0.02350    0.00817    0.00509    0.00970
AFIX  43
H16   2    0.708347    0.061455    0.505475    11.00000   -1.20000
AFIX   0
C17   1    0.588124    0.037080    0.422698    11.00000    0.02535    0.02182 =
         0.02215    0.00550    0.00864    0.00719
AFIX  43
H17   2    0.595220   -0.023456    0.411652    11.00000   -1.20000
AFIX   0
C18   1    0.510834    0.076211    0.381257    11.00000    0.01856    0.01981 =
         0.01552    0.00319    0.00666    0.00239
AFIX  43
H18   2    0.465165    0.041312    0.342837    11.00000   -1.20000
AFIX   0
C19   1    0.615661    0.352382    0.537750    11.00000    0.01883    0.02768 =
         0.02389   -0.00565    0.00007   -0.00580
AFIX 137
H19A  2    0.657524    0.351646    0.487265    11.00000   -1.50000
H19B  2    0.641328    0.331688    0.617582    11.00000   -1.50000
H19C  2    0.595081    0.411847    0.542865    11.00000   -1.50000
AFIX   0
HKLF 4


REM  mo_2204_cg_0m_a.res in C2/c
REM wR2 = 0.087299, GooF = S = 1.04545, Restrained GooF = 1.04545 for all data
REM R1 = 0.033156 for 3192 Fo > 4sig(Fo) and 0.037801 for all 3504 data
REM 196 parameters refined using 0 restraints

END

WGHT      0.0406      3.6675

REM Highest difference peak  0.421,  deepest hole -0.252,  1-sigma level  0.054
Q1    1   0.4590  0.1823  0.3731  11.00000  0.05    0.42
Q2    1   0.2577  0.2408  0.3467  11.00000  0.05    0.39
Q3    1   0.2159  0.3032  0.3192  11.00000  0.05    0.38
Q4    1   0.3013  0.1802  0.3627  11.00000  0.05    0.38
Q5    1   0.4056  0.2435  0.3194  11.00000  0.05    0.36
;
_shelx_res_checksum              83314
####################################################################### 
# 
# This file contains crystal structure data downloaded from the 
# Cambridge Structural Database (CSD) hosted by the Cambridge 
# Crystallographic Data Centre (CCDC).
# 
# Full information about CCDC data access policies and citation 
# guidelines are available at http://www.ccdc.cam.ac.uk/access/V1 
# 
# Audit and citation data items may have been added by the CCDC. 
# Please retain this information to preserve the provenance of 
# this file and to allow appropriate attribution of the data. 
# 
#######################################################################

data_mo_2191_cg_0m
_database_code_depnum_ccdc_archive 'CCDC 2479178'
loop_
_audit_author_name
_audit_author_address
'Christopher Golz'
;Georg August University Goettingen
Germany
;
_audit_update_record             
;
2025-08-08 deposited with the CCDC.	2025-09-11 downloaded from the CCDC.
;
loop_
_audit_author_email
wei.fu@chemie.uni-goettingen.de
'cgolz@gwdg.de '
'malcara@gwdg.de '

_audit_creation_method           
;FinalCif V131 by Daniel Kratzert, Freiburg 2023, 
https://dkratzert.de/finalcif.html
;
_audit_creation_date             2023-12-20
_diffrn_source_power             0.05
_exptl_crystal_colour_primary    colourless
_olex2_refinement_description    
;
1. Fixed Uiso
 At 1.2 times of:
  All C(H) groups
 At 1.5 times of:
  All C(H,H,H) groups
2. Restrained distances
 O1A-C34 \\sim O1B-C34
 with sigma of 0.02
 O1A-C37A \\sim O1B-C37B
 with sigma of 0.02
 C37A-H37A \\sim C37B-H37A
 with sigma of 0.02
 C37A-H37B \\sim C37B-H37B
 with sigma of 0.02
 C37A-H37C \\sim C37B-H37C
 with sigma of 0.02
 O1A-H37A \\sim O1B-H37A
 with sigma of 0.04
 O1A-H37B \\sim O1B-H37B
 with sigma of 0.04
 O1A-H37C \\sim O1B-H37C
 with sigma of 0.04
 C34-C37A \\sim C34-C37B
 with sigma of 0.04
3. Rigid body (RIGU) restrains
 C34, O1B, C37B
 with sigma for 1-2 distances of 0.001 and sigma for 1-3 distances of 0.002
 C34, O1A, C37A
 with sigma for 1-2 distances of 0.001 and sigma for 1-3 distances of 0.002
4. Others
 Sof(C37B)=Sof(H37D)=Sof(H37E)=Sof(H37F)=Sof(O1B)=1-FVAR(1)
 Sof(O1A)=Sof(C37A)=FVAR(1)
5.a Aromatic/amide H refined with riding coordinates:
 C10(H10), C11(H11), C12(H12), C13(H13), C17(H17), C18(H18), C20(H20),
 C21(H21), C27(H27), C28(H28), C29(H29), C30(H30), C32(H32), C33(H33), C35(H35),
  C36(H36)
5.b Idealised Me refined as rotating group:
 C37A(H37A,H37B,H37C), C38(H38A,H38B,H38C), C37B(H37D,H37E,H37F)
;
_olex2_submission_special_instructions 'No special instructions were received'
_shelx_SHELXL_version_number     2018/3
_chemical_name_systematic        ?
_chemical_name_common            ?
_chemical_formula_sum            'C38 H22 Br2 O2 S3'
_chemical_formula_moiety         'C38 H22.53 Br2.039 O2 S3'
_chemical_formula_weight         766.55
_chemical_melting_point          ?
_space_group_crystal_system      monoclinic
_space_group_IT_number           14
_space_group_name_H-M_alt        'P 1 21/n 1'
_space_group_name_Hall           '-P 2yn'
_shelx_space_group_comment       
;
The symmetry employed for this shelxl refinement is uniquely defined
by the following loop, which should always be used as a source of
symmetry information in preference to the above space-group names.
They are only intended as comments.
;

loop_
_space_group_symop_operation_xyz
'x, y, z'
'-x+1/2, y+1/2, -z+1/2'
'-x, -y, -z'
'x-1/2, -y-1/2, z-1/2'

_cell_length_a                   8.9156(4)
_cell_length_b                   25.9710(14)
_cell_length_c                   13.2783(7)
_cell_angle_alpha                90
_cell_angle_beta                 100.9780(10)
_cell_angle_gamma                90
_cell_volume                     3018.3(3)
_cell_formula_units_Z            4
_cell_measurement_temperature    100.00
_cell_measurement_reflns_used    9767
_cell_measurement_theta_min      2.213
_cell_measurement_theta_max      32.567
_exptl_crystal_description       block
_exptl_crystal_colour            colourless
_exptl_crystal_recrystallization_method 
'from a mixture of ethyl acetate and hexane.'
_exptl_crystal_density_meas      ?
_exptl_crystal_density_method    ?
_exptl_crystal_density_diffrn    1.687
_exptl_crystal_F_000             1536
_exptl_crystal_size_max          0.301
_exptl_crystal_size_mid          0.194
_exptl_crystal_size_min          0.165
_exptl_absorpt_coefficient_mu    2.930
_exptl_absorpt_correction_type   numerical
_exptl_absorpt_correction_T_min  0.5429
_exptl_absorpt_correction_T_max  0.8647
_exptl_absorpt_process_details   
;
SADABS-2016/2 (Bruker,2016/2) was used for absorption correction.
wR2(int) was 0.1117 before and 0.0522 after correction.
The Ratio of minimum to maximum transmission is 0.6278.
The \l/2 correction factor is Not present.
;
_exptl_absorpt_special_details   ?
_shelx_estimated_absorpt_T_min   0.472
_shelx_estimated_absorpt_T_max   0.643
_exptl_transmission_factor_min   ?
_exptl_transmission_factor_max   ?
_exptl_special_details           ?
_diffrn_ambient_temperature      100.00
_diffrn_ambient_environment      N~2~
_diffrn_radiation_type           MoK\a
_diffrn_radiation_wavelength     0.71073
_diffrn_radiation_monochromator  'mirror optics'
_diffrn_measurement_ambient_temperature_device_make 'Oxford Cryostream 800'
_diffrn_radiation_probe          x-ray
_diffrn_source                   'microfocus sealed X-ray tube'
_diffrn_source_type              'Incoatec I\ms'
_diffrn_source_voltage           50.0
_diffrn_source_current           1.0
_diffrn_detector                 CPAD
_diffrn_detector_type            'Bruker PHOTON III'
_diffrn_detector_area_resol_mean 7.41
_diffrn_measurement_device       'four-circle diffractometer'
_diffrn_measurement_device_type  'Bruker D8 VENTURE dual wavelength Mo/Cu'
_diffrn_measurement_method       '\w and \f scans'
_diffrn_measurement_specimen_support 'MiTeGen micromount'
_diffrn_reflns_number            105396
_diffrn_reflns_av_unetI/netI     0.0222
_diffrn_reflns_av_R_equivalents  0.0457
_diffrn_reflns_theta_min         2.214
_diffrn_reflns_theta_max         32.626
_diffrn_reflns_theta_full        25.242
_diffrn_reflns_limit_h_min       -10
_diffrn_reflns_limit_h_max       13
_diffrn_reflns_limit_k_min       -39
_diffrn_reflns_limit_k_max       38
_diffrn_reflns_limit_l_min       -20
_diffrn_reflns_limit_l_max       20
_diffrn_standards_number         0
_diffrn_measured_fraction_theta_max 0.988
_diffrn_measured_fraction_theta_full 1.000
_diffrn_reflns_Laue_measured_fraction_max 0.988
_diffrn_reflns_Laue_measured_fraction_full 1.000
_diffrn_reflns_point_group_measured_fraction_max 0.988
_diffrn_reflns_point_group_measured_fraction_full 1.000
_reflns_number_total             10903
_reflns_number_gt                9690
_reflns_threshold_expression     'I > 2\s(I)'
_reflns_Friedel_coverage         0.000
_reflns_Friedel_fraction_max     .
_reflns_Friedel_fraction_full    .
_reflns_special_details          
;
 Reflections were merged by SHELXL according to the crystal
 class for the calculation of statistics and refinement.
 
 _reflns_Friedel_fraction is defined as the number of unique
 Friedel pairs measured divided by the number that would be
 possible theoretically, ignoring centric projections and
 systematic absences.
;
_computing_data_collection       
'Bruker BIS V6.2.15/2021-03-16 and APEX4 2022.1-1'
_computing_cell_refinement       'SAINT V8.40B (?, 2016)'
_computing_data_reduction        'SAINT V8.40B (?, 2016)'
_computing_structure_solution    'XT  (Sheldrick, 2015)'
_computing_structure_refinement  'XL  (Sheldrick, 2008)'
_computing_molecular_graphics    'Olex2 1.5 (Dolomanov et al., 2009)'
_computing_publication_material  'Olex2 1.5 (Dolomanov et al., 2009)'
_refine_special_details          
'The presence of some residual densities at positions ortho relative to the methoxy groups suggest alternative positions of bromine. This is consistent with trace amounts of side products (more then the intended double bromination) that were observed during the reaction.'
_refine_ls_structure_factor_coef Fsqd
_refine_ls_matrix_type           full
_refine_ls_weighting_scheme      calc
_refine_ls_weighting_details     
'w=1/[\s^2^(Fo^2^)+(0.0365P)^2^+2.4342P] where P=(Fo^2^+2Fc^2^)/3'
_atom_sites_solution_primary     dual
_atom_sites_solution_secondary   ?
_atom_sites_solution_hydrogens   geom
_refine_ls_hydrogen_treatment    constr
_refine_ls_number_reflns         10903
_refine_ls_number_parameters     443
_refine_ls_number_restraints     21
_refine_ls_R_factor_all          0.0350
_refine_ls_R_factor_gt           0.0293
_refine_ls_wR_factor_ref         0.0762
_refine_ls_wR_factor_gt          0.0735
_refine_ls_goodness_of_fit_ref   1.027
_refine_ls_restrained_S_all      1.027
_refine_ls_shift/su_max          0.002
_refine_ls_shift/su_mean         0.000
_refine_diff_density_max         1.403
_refine_diff_density_min         -0.787
_refine_diff_density_rms         0.079
_refine_ls_extinction_method     none
_refine_ls_extinction_coef       .

loop_
_atom_type_symbol
_atom_type_description
_atom_type_scat_dispersion_real
_atom_type_scat_dispersion_imag
_atom_type_scat_source
C C 0.0033 0.0016 'International Tables Vol C Tables 4.2.6.8 and 6.1.1.4'
H H 0.0000 0.0000 'International Tables Vol C Tables 4.2.6.8 and 6.1.1.4'
Br Br -0.2901 2.4595 'International Tables Vol C Tables 4.2.6.8 and 6.1.1.4'
O O 0.0106 0.0060 'International Tables Vol C Tables 4.2.6.8 and 6.1.1.4'
S S 0.1246 0.1234 'International Tables Vol C Tables 4.2.6.8 and 6.1.1.4'

_geom_special_details            
;
 All esds (except the esd in the dihedral angle between two l.s. planes)
 are estimated using the full covariance matrix.  The cell esds are taken
 into account individually in the estimation of esds in distances, angles
 and torsion angles; correlations between esds in cell parameters are only
 used when they are defined by crystal symmetry.  An approximate (isotropic)
 treatment of cell esds is used for estimating esds involving l.s. planes.
;

loop_
_atom_site_label
_atom_site_type_symbol
_atom_site_fract_x
_atom_site_fract_y
_atom_site_fract_z
_atom_site_U_iso_or_equiv
_atom_site_adp_type
_atom_site_occupancy
_atom_site_site_symmetry_order
_atom_site_calc_flag
_atom_site_refinement_flags_posn
_atom_site_refinement_flags_adp
_atom_site_refinement_flags_occupancy
_atom_site_disorder_assembly
_atom_site_disorder_group
Br1 Br 0.73388(2) 0.76315(2) 0.50132(2) 0.02548(4) Uani 1 1 d . . . . .
Br2 Br 0.26779(2) 0.60264(2) 0.12354(2) 0.01857(4) Uani 1 1 d . . . . .
S1 S 1.13061(4) 0.55985(2) 0.54908(3) 0.01607(6) Uani 1 1 d . . . . .
S2 S 1.13206(4) 0.51224(2) 0.33158(3) 0.01707(7) Uani 1 1 d . . . . .
S3 S 0.92770(4) 0.51523(2) 0.11288(3) 0.01747(7) Uani 1 1 d . . . . .
O1A O 0.7929(4) 0.73083(14) 0.0188(2) 0.0270(7) Uani 0.82(2) 1 d D . P A 1
O2 O 0.49085(15) 0.61194(5) 0.61363(9) 0.0269(2) Uani 1 1 d . . . B 1
C1 C 0.81546(17) 0.69534(6) 0.51652(11) 0.0171(2) Uani 1 1 d . . . . .
C2 C 0.83710(16) 0.66786(5) 0.43146(11) 0.0148(2) Uani 1 1 d . . . . .
C3 C 0.91040(15) 0.61842(5) 0.45119(10) 0.0135(2) Uani 1 1 d . . . . .
C4 C 0.93758(15) 0.57985(5) 0.37870(10) 0.0134(2) Uani 1 1 d . . . . .
C5 C 0.87470(15) 0.56403(5) 0.27528(10) 0.0138(2) Uani 1 1 d . . . . .
C6 C 0.73651(15) 0.57044(5) 0.19748(10) 0.0138(2) Uani 1 1 d . . . . .
C7 C 0.75771(15) 0.54972(5) 0.10451(11) 0.0152(2) Uani 1 1 d . . . . .
C8 C 0.64899(16) 0.55397(6) 0.01225(11) 0.0160(2) Uani 1 1 d . . . . .
C9 C 0.50539(16) 0.57629(6) 0.01786(11) 0.0159(2) Uani 1 1 d . . . . .
C10 C 0.39693(17) 0.58114(7) -0.07473(12) 0.0212(3) Uani 1 1 d . . . . .
H10 H 0.300207 0.596180 -0.073344 0.025 Uiso 1 1 calc R U . . .
C11 C 0.42932(19) 0.56448(7) -0.16634(12) 0.0248(3) Uani 1 1 d . . . . .
H11 H 0.354604 0.568097 -0.227306 0.030 Uiso 1 1 calc R U . . .
C12 C 0.57116(19) 0.54219(7) -0.17133(12) 0.0244(3) Uani 1 1 d . . . . .
H12 H 0.592243 0.530755 -0.235161 0.029 Uiso 1 1 calc R U . . .
C13 C 0.67909(17) 0.53704(6) -0.08327(11) 0.0207(3) Uani 1 1 d . . . . .
H13 H 0.775137 0.521945 -0.086446 0.025 Uiso 1 1 calc R U . . .
C14 C 0.47675(15) 0.58946(5) 0.11743(11) 0.0150(2) Uani 1 1 d . . . . .
C15 C 0.58515(15) 0.58726(5) 0.20687(10) 0.0139(2) Uani 1 1 d . . . . .
C16 C 0.54799(16) 0.59407(5) 0.31071(10) 0.0149(2) Uani 1 1 d . . . . .
C17 C 0.46805(17) 0.63650(6) 0.33783(11) 0.0179(3) Uani 1 1 d . . . . .
H17 H 0.428839 0.661172 0.286756 0.022 Uiso 1 1 calc R U . . .
C18 C 0.44404(18) 0.64375(6) 0.43755(12) 0.0206(3) Uani 1 1 d . . . . .
H18 H 0.390401 0.673194 0.454186 0.025 Uiso 1 1 calc R U . C 1
C19 C 0.49952(18) 0.60737(6) 0.51266(11) 0.0200(3) Uani 1 1 d . . . B 1
C20 C 0.57022(17) 0.56294(6) 0.48590(11) 0.0194(3) Uani 1 1 d . . . . .
H20 H 0.601907 0.536978 0.535820 0.023 Uiso 1 1 calc R U . B 1
C21 C 0.59452(16) 0.55650(6) 0.38624(11) 0.0167(2) Uani 1 1 d . . . . .
H21 H 0.643475 0.526147 0.368979 0.020 Uiso 1 1 calc R U . . .
C22 C 0.97653(15) 0.53129(6) 0.24019(10) 0.0153(2) Uani 1 1 d . . . . .
C23 C 1.06533(16) 0.55083(5) 0.41946(10) 0.0148(2) Uani 1 1 d . . . . .
C24 C 0.99323(16) 0.60770(5) 0.54900(11) 0.0148(2) Uani 1 1 d . . . . .
C25 C 0.96637(16) 0.63451(6) 0.63691(11) 0.0166(2) Uani 1 1 d . . . . .
C26 C 0.86752(17) 0.67792(6) 0.62033(11) 0.0177(2) Uani 1 1 d . . . . .
C27 C 0.83426(19) 0.70353(7) 0.70783(12) 0.0241(3) Uani 1 1 d . . . . .
H27 H 0.768807 0.732710 0.699032 0.029 Uiso 1 1 calc R U . . .
C28 C 0.8956(2) 0.68669(8) 0.80549(13) 0.0289(4) Uani 1 1 d . . . . .
H28 H 0.871992 0.704438 0.863074 0.035 Uiso 1 1 calc R U . . .
C29 C 0.9923(2) 0.64371(8) 0.82076(12) 0.0276(3) Uani 1 1 d . . . . .
H29 H 1.033137 0.632242 0.888359 0.033 Uiso 1 1 calc R U . . .
C30 C 1.02782(18) 0.61818(7) 0.73773(11) 0.0217(3) Uani 1 1 d . . . . .
H30 H 1.094337 0.589299 0.748275 0.026 Uiso 1 1 calc R U . . .
C31 C 0.81962(17) 0.68806(5) 0.32458(11) 0.0159(2) Uani 1 1 d . . . . .
C32 C 0.93923(17) 0.67959(6) 0.27090(11) 0.0175(2) Uani 1 1 d . . . . .
H32 H 1.029964 0.663184 0.305112 0.021 Uiso 1 1 calc R U . . .
C33 C 0.92831(18) 0.69449(6) 0.16980(12) 0.0207(3) Uani 1 1 d . . . . .
H33 H 1.010922 0.688568 0.135433 0.025 Uiso 1 1 calc R U . D 1
C34 C 0.7954(2) 0.71822(7) 0.11873(12) 0.0236(3) Uani 1 1 d D . . . .
C35 C 0.67835(19) 0.72927(6) 0.17100(13) 0.0231(3) Uani 1 1 d . . . . .
H35 H 0.589111 0.746619 0.137065 0.028 Uiso 1 1 calc R U . . .
C36 C 0.69236(18) 0.71482(6) 0.27331(12) 0.0191(3) Uani 1 1 d . . . . .
H36 H 0.613112 0.723428 0.309075 0.023 Uiso 1 1 calc R U . . .
C37A C 0.6510(4) 0.7491(2) -0.0387(3) 0.0347(10) Uani 0.82(2) 1 d D . P A 1
H37A H 0.658665 0.752389 -0.111118 0.052 Uiso 1 1 calc R U . A 1
H37B H 0.627381 0.782749 -0.012287 0.052 Uiso 1 1 calc R U . A 1
H37C H 0.569627 0.724641 -0.032305 0.052 Uiso 1 1 calc R U . A 1
C38 C 0.4327(2) 0.65933(8) 0.64507(14) 0.0325(4) Uani 1 1 d . . . B 1
H38A H 0.324835 0.662862 0.612801 0.049 Uiso 1 1 calc R U . B 1
H38B H 0.490936 0.688119 0.624141 0.049 Uiso 1 1 calc R U . B 1
H38C H 0.442547 0.659533 0.719847 0.049 Uiso 1 1 calc R U . B 1
Br0A Br 0.3260(13) 0.6857(4) 0.4762(9) 0.019(4) Uiso 0.0127(9) 1 d . . . B 3
Br0C Br 0.9925(13) 0.6894(4) 0.0906(9) 0.028(4) Uiso 0.0156(10) 1 d . . . E 3
Br0B Br 0.6045(17) 0.5431(6) 0.5707(11) 0.022(5) Uiso 0.0108(9) 1 d . . . B 3
C37B C 0.622(3) 0.7259(19) -0.0492(13) 0.054(8) Uani 0.18(2) 1 d D . P A 2
H37D H 0.625478 0.723503 -0.122432 0.082 Uiso 0.18(2) 1 calc R U P A 2
H37E H 0.584726 0.759951 -0.034250 0.082 Uiso 0.18(2) 1 calc R U P A 2
H37F H 0.553874 0.699318 -0.031286 0.082 Uiso 0.18(2) 1 calc R U P A 2
O1B O 0.773(3) 0.718(2) 0.0099(10) 0.074(9) Uani 0.18(2) 1 d D . P A 2

loop_
_atom_site_aniso_label
_atom_site_aniso_U_11
_atom_site_aniso_U_22
_atom_site_aniso_U_33
_atom_site_aniso_U_23
_atom_site_aniso_U_13
_atom_site_aniso_U_12
Br1 0.03350(9) 0.01962(7) 0.02382(8) -0.00397(5) 0.00670(6) 0.00824(6)
Br2 0.01245(6) 0.02542(7) 0.01773(7) 0.00117(5) 0.00265(5) 0.00284(5)
S1 0.01548(14) 0.01945(15) 0.01215(14) 0.00020(11) -0.00023(11) 0.00179(11)
S2 0.01428(14) 0.02249(16) 0.01418(14) -0.00109(12) 0.00203(11) 0.00496(12)
S3 0.01414(14) 0.02505(17) 0.01338(14) -0.00418(12) 0.00305(11) 0.00382(12)
O1A 0.0282(10) 0.0389(15) 0.0152(7) 0.0103(7) 0.0079(7) 0.0145(8)
O2 0.0319(6) 0.0362(7) 0.0141(5) -0.0040(4) 0.0087(4) -0.0044(5)
C1 0.0184(6) 0.0171(6) 0.0160(6) -0.0022(5) 0.0034(5) 0.0014(5)
C2 0.0157(6) 0.0146(5) 0.0141(6) -0.0007(4) 0.0029(5) -0.0004(4)
C3 0.0153(5) 0.0143(5) 0.0110(5) -0.0007(4) 0.0023(4) -0.0009(4)
C4 0.0138(5) 0.0139(5) 0.0122(5) -0.0004(4) 0.0021(4) -0.0001(4)
C5 0.0133(5) 0.0158(5) 0.0122(5) -0.0010(4) 0.0024(4) 0.0005(4)
C6 0.0125(5) 0.0158(5) 0.0129(5) -0.0011(4) 0.0022(4) 0.0007(4)
C7 0.0125(5) 0.0190(6) 0.0142(6) -0.0017(5) 0.0026(4) 0.0009(4)
C8 0.0139(5) 0.0211(6) 0.0130(6) -0.0016(5) 0.0023(5) -0.0008(5)
C9 0.0152(6) 0.0189(6) 0.0133(6) -0.0003(5) 0.0015(5) -0.0001(5)
C10 0.0158(6) 0.0309(8) 0.0158(6) 0.0004(5) 0.0004(5) 0.0027(5)
C11 0.0208(7) 0.0387(9) 0.0137(6) -0.0007(6) -0.0001(5) 0.0014(6)
C12 0.0226(7) 0.0363(9) 0.0138(6) -0.0038(6) 0.0025(5) 0.0008(6)
C13 0.0181(6) 0.0299(7) 0.0141(6) -0.0034(5) 0.0035(5) 0.0017(5)
C14 0.0124(5) 0.0182(6) 0.0144(6) 0.0008(4) 0.0023(4) 0.0013(4)
C15 0.0138(5) 0.0155(5) 0.0126(5) 0.0001(4) 0.0029(4) 0.0009(4)
C16 0.0135(5) 0.0195(6) 0.0118(5) -0.0005(4) 0.0026(4) 0.0008(4)
C17 0.0177(6) 0.0196(6) 0.0173(6) -0.0006(5) 0.0051(5) 0.0026(5)
C18 0.0196(6) 0.0240(7) 0.0199(7) -0.0034(5) 0.0084(5) 0.0018(5)
C19 0.0183(6) 0.0292(7) 0.0134(6) -0.0024(5) 0.0057(5) -0.0042(5)
C20 0.0177(6) 0.0254(7) 0.0145(6) 0.0034(5) 0.0021(5) -0.0013(5)
C21 0.0150(6) 0.0202(6) 0.0148(6) 0.0011(5) 0.0025(5) 0.0001(5)
C22 0.0132(5) 0.0208(6) 0.0116(5) -0.0014(5) 0.0015(4) 0.0022(5)
C23 0.0144(5) 0.0172(6) 0.0124(5) -0.0003(4) 0.0018(4) 0.0015(4)
C24 0.0156(6) 0.0158(6) 0.0128(6) -0.0005(4) 0.0022(5) -0.0006(4)
C25 0.0164(6) 0.0210(6) 0.0120(6) -0.0024(5) 0.0011(5) -0.0020(5)
C26 0.0176(6) 0.0213(6) 0.0141(6) -0.0042(5) 0.0028(5) -0.0014(5)
C27 0.0225(7) 0.0313(8) 0.0188(7) -0.0080(6) 0.0045(6) 0.0020(6)
C28 0.0279(8) 0.0436(10) 0.0150(7) -0.0097(6) 0.0036(6) 0.0034(7)
C29 0.0263(8) 0.0434(10) 0.0118(6) -0.0042(6) 0.0003(5) 0.0016(7)
C30 0.0203(7) 0.0303(8) 0.0132(6) -0.0016(5) 0.0003(5) 0.0005(6)
C31 0.0201(6) 0.0139(5) 0.0141(6) 0.0002(4) 0.0043(5) 0.0007(5)
C32 0.0196(6) 0.0167(6) 0.0165(6) 0.0012(5) 0.0044(5) 0.0012(5)
C33 0.0226(7) 0.0232(7) 0.0181(6) 0.0039(5) 0.0081(5) 0.0043(5)
C34 0.0281(7) 0.0283(7) 0.0161(6) 0.0062(5) 0.0081(6) 0.0074(6)
C35 0.0238(7) 0.0261(7) 0.0202(7) 0.0067(6) 0.0065(6) 0.0091(6)
C36 0.0213(6) 0.0190(6) 0.0179(6) 0.0021(5) 0.0066(5) 0.0033(5)
C37A 0.0295(13) 0.056(2) 0.0195(12) 0.0139(13) 0.0060(9) 0.0196(14)
C38 0.0411(10) 0.0368(9) 0.0232(8) -0.0112(7) 0.0149(7) -0.0078(8)
C37B 0.053(8) 0.09(2) 0.020(5) 0.016(9) 0.011(4) 0.044(11)
O1B 0.054(8) 0.15(2) 0.0164(18) 0.019(5) 0.012(3) 0.049(11)

loop_
_geom_bond_atom_site_label_1
_geom_bond_atom_site_label_2
_geom_bond_distance
_geom_bond_site_symmetry_2
_geom_bond_publ_flag
Br1 C1 1.9016(14) . ?
Br2 C14 1.9110(14) . ?
S1 C23 1.7246(14) . ?
S1 C24 1.7447(14) . ?
S2 C22 1.7318(14) . ?
S2 C23 1.7276(14) . ?
S3 C7 1.7456(14) . ?
S3 C22 1.7148(14) . ?
O1A C34 1.363(3) . ?
O1A C37A 1.429(3) . ?
O2 C19 1.3628(18) . ?
O2 C38 1.428(2) . ?
C1 C2 1.3803(19) . ?
C1 C26 1.441(2) . ?
C2 C3 1.4420(19) . ?
C2 C31 1.4931(19) . ?
C3 C4 1.4413(18) . ?
C3 C24 1.3944(19) . ?
C4 C5 1.4407(18) . ?
C4 C23 1.3868(19) . ?
C5 C6 1.4588(19) . ?
C5 C22 1.3876(18) . ?
C6 C7 1.3921(19) . ?
C6 C15 1.4462(18) . ?
C7 C8 1.4144(19) . ?
C8 C9 1.420(2) . ?
C8 C13 1.415(2) . ?
C9 C10 1.418(2) . ?
C9 C14 1.4349(19) . ?
C10 H10 0.9500 . ?
C10 C11 1.373(2) . ?
C11 H11 0.9500 . ?
C11 C12 1.404(2) . ?
C12 H12 0.9500 . ?
C12 C13 1.372(2) . ?
C13 H13 0.9500 . ?
C14 C15 1.3822(19) . ?
C15 C16 1.4887(19) . ?
C16 C17 1.396(2) . ?
C16 C21 1.404(2) . ?
C17 H17 0.9500 . ?
C17 C18 1.394(2) . ?
C18 H18 0.9500 . ?
C18 C19 1.394(2) . ?
C18 Br0A 1.663(12) . ?
C19 C20 1.393(2) . ?
C20 H20 0.9500 . ?
C20 C21 1.391(2) . ?
C20 Br0B 1.223(15) . ?
C21 H21 0.9500 . ?
C24 C25 1.4181(19) . ?
C25 C26 1.422(2) . ?
C25 C30 1.412(2) . ?
C26 C27 1.418(2) . ?
C27 H27 0.9500 . ?
C27 C28 1.379(2) . ?
C28 H28 0.9500 . ?
C28 C29 1.401(3) . ?
C29 H29 0.9500 . ?
C29 C30 1.374(2) . ?
C30 H30 0.9500 . ?
C31 C32 1.408(2) . ?
C31 C36 1.393(2) . ?
C32 H32 0.9500 . ?
C32 C33 1.382(2) . ?
C33 H33 0.9500 . ?
C33 C34 1.392(2) . ?
C33 Br0C 1.296(12) . ?
C34 C35 1.389(2) . ?
C34 O1B 1.421(13) . ?
C35 H35 0.9500 . ?
C35 C36 1.392(2) . ?
C36 H36 0.9500 . ?
C37A H37A 0.9800 . ?
C37A H37B 0.9800 . ?
C37A H37C 0.9800 . ?
C38 H38A 0.9800 . ?
C38 H38B 0.9800 . ?
C38 H38C 0.9800 . ?
C37B H37D 0.9800 . ?
C37B H37E 0.9800 . ?
C37B H37F 0.9800 . ?
C37B O1B 1.435(15) . ?

loop_
_geom_angle_atom_site_label_1
_geom_angle_atom_site_label_2
_geom_angle_atom_site_label_3
_geom_angle
_geom_angle_site_symmetry_1
_geom_angle_site_symmetry_3
_geom_angle_publ_flag
C23 S1 C24 89.58(7) . . ?
C23 S2 C22 88.56(7) . . ?
C22 S3 C7 89.56(7) . . ?
C34 O1A C37A 116.7(3) . . ?
C19 O2 C38 117.03(14) . . ?
C2 C1 Br1 120.15(11) . . ?
C2 C1 C26 123.41(13) . . ?
C26 C1 Br1 116.06(10) . . ?
C1 C2 C3 116.15(12) . . ?
C1 C2 C31 126.20(13) . . ?
C3 C2 C31 116.57(12) . . ?
C4 C3 C2 128.72(12) . . ?
C24 C3 C2 119.23(12) . . ?
C24 C3 C4 110.90(12) . . ?
C5 C4 C3 138.62(13) . . ?
C23 C4 C3 110.30(12) . . ?
C23 C4 C5 111.01(12) . . ?
C4 C5 C6 139.93(12) . . ?
C22 C5 C4 109.52(12) . . ?
C22 C5 C6 110.52(12) . . ?
C7 C6 C5 110.17(12) . . ?
C7 C6 C15 118.67(12) . . ?
C15 C6 C5 130.51(12) . . ?
C6 C7 S3 113.88(10) . . ?
C6 C7 C8 123.47(12) . . ?
C8 C7 S3 122.59(11) . . ?
C7 C8 C9 117.54(12) . . ?
C7 C8 C13 122.43(13) . . ?
C13 C8 C9 120.02(13) . . ?
C8 C9 C14 117.77(12) . . ?
C10 C9 C8 117.63(13) . . ?
C10 C9 C14 124.49(13) . . ?
C9 C10 H10 119.4 . . ?
C11 C10 C9 121.11(14) . . ?
C11 C10 H10 119.4 . . ?
C10 C11 H11 119.5 . . ?
C10 C11 C12 121.02(14) . . ?
C12 C11 H11 119.5 . . ?
C11 C12 H12 120.3 . . ?
C13 C12 C11 119.46(14) . . ?
C13 C12 H12 120.3 . . ?
C8 C13 H13 119.6 . . ?
C12 C13 C8 120.76(14) . . ?
C12 C13 H13 119.6 . . ?
C9 C14 Br2 115.33(10) . . ?
C15 C14 Br2 119.92(10) . . ?
C15 C14 C9 124.32(13) . . ?
C6 C15 C16 119.45(12) . . ?
C14 C15 C6 116.72(12) . . ?
C14 C15 C16 123.25(12) . . ?
C17 C16 C15 123.17(13) . . ?
C17 C16 C21 117.39(13) . . ?
C21 C16 C15 119.43(12) . . ?
C16 C17 H17 119.0 . . ?
C18 C17 C16 122.00(14) . . ?
C18 C17 H17 119.0 . . ?
C17 C18 H18 120.3 . . ?
C17 C18 C19 119.35(14) . . ?
C17 C18 Br0A 127.1(4) . . ?
C19 C18 H18 120.3 . . ?
O2 C19 C18 124.45(15) . . ?
O2 C19 C20 115.87(14) . . ?
C20 C19 C18 119.67(14) . . ?
C19 C20 H20 119.9 . . ?
C21 C20 C19 120.15(14) . . ?
C21 C20 H20 119.9 . . ?
Br0B C20 C21 140.2(7) . . ?
C16 C21 H21 119.4 . . ?
C20 C21 C16 121.17(14) . . ?
C20 C21 H21 119.4 . . ?
S3 C22 S2 129.82(8) . . ?
C5 C22 S2 115.31(10) . . ?
C5 C22 S3 114.86(10) . . ?
S1 C23 S2 131.20(8) . . ?
C4 C23 S1 114.31(10) . . ?
C4 C23 S2 114.49(10) . . ?
C3 C24 S1 112.95(10) . . ?
C3 C24 C25 121.75(13) . . ?
C25 C24 S1 125.30(11) . . ?
C24 C25 C26 117.30(13) . . ?
C30 C25 C24 122.50(14) . . ?
C30 C25 C26 120.13(13) . . ?
C25 C26 C1 118.31(13) . . ?
C27 C26 C1 123.83(14) . . ?
C27 C26 C25 117.72(14) . . ?
C26 C27 H27 119.5 . . ?
C28 C27 C26 120.95(16) . . ?
C28 C27 H27 119.5 . . ?
C27 C28 H28 119.6 . . ?
C27 C28 C29 120.76(15) . . ?
C29 C28 H28 119.6 . . ?
C28 C29 H29 120.1 . . ?
C30 C29 C28 119.84(15) . . ?
C30 C29 H29 120.1 . . ?
C25 C30 H30 119.7 . . ?
C29 C30 C25 120.59(16) . . ?
C29 C30 H30 119.7 . . ?
C32 C31 C2 118.31(13) . . ?
C36 C31 C2 124.60(13) . . ?
C36 C31 C32 117.10(13) . . ?
C31 C32 H32 119.1 . . ?
C33 C32 C31 121.85(14) . . ?
C33 C32 H32 119.1 . . ?
C32 C33 H33 120.2 . . ?
C32 C33 C34 119.54(14) . . ?
C34 C33 H33 120.2 . . ?
Br0C C33 C32 143.1(5) . . ?
Br0C C33 C34 96.7(5) . . ?
O1A C34 C33 115.81(19) . . ?
O1A C34 C35 124.2(2) . . ?
C33 C34 O1B 116.0(9) . . ?
C35 C34 C33 119.93(14) . . ?
C35 C34 O1B 122.3(10) . . ?
C34 C35 H35 120.1 . . ?
C34 C35 C36 119.71(14) . . ?
C36 C35 H35 120.1 . . ?
C31 C36 H36 119.2 . . ?
C35 C36 C31 121.67(14) . . ?
C35 C36 H36 119.2 . . ?
O1A C37A H37A 109.5 . . ?
O1A C37A H37B 109.5 . . ?
O1A C37A H37C 109.5 . . ?
H37A C37A H37B 109.5 . . ?
H37A C37A H37C 109.5 . . ?
H37B C37A H37C 109.5 . . ?
O2 C38 H38A 109.5 . . ?
O2 C38 H38B 109.5 . . ?
O2 C38 H38C 109.5 . . ?
H38A C38 H38B 109.5 . . ?
H38A C38 H38C 109.5 . . ?
H38B C38 H38C 109.5 . . ?
H37D C37B H37E 109.5 . . ?
H37D C37B H37F 109.5 . . ?
H37E C37B H37F 109.5 . . ?
O1B C37B H37D 109.5 . . ?
O1B C37B H37E 109.5 . . ?
O1B C37B H37F 109.5 . . ?
C34 O1B C37B 119.5(16) . . ?

loop_
_geom_torsion_atom_site_label_1
_geom_torsion_atom_site_label_2
_geom_torsion_atom_site_label_3
_geom_torsion_atom_site_label_4
_geom_torsion
_geom_torsion_site_symmetry_1
_geom_torsion_site_symmetry_2
_geom_torsion_site_symmetry_3
_geom_torsion_site_symmetry_4
_geom_torsion_publ_flag
Br1 C1 C2 C3 175.35(10) . . . . ?
Br1 C1 C2 C31 7.7(2) . . . . ?
Br1 C1 C26 C25 -162.82(11) . . . . ?
Br1 C1 C26 C27 12.8(2) . . . . ?
Br2 C14 C15 C6 172.02(10) . . . . ?
Br2 C14 C15 C16 0.79(19) . . . . ?
S1 C24 C25 C26 169.91(11) . . . . ?
S1 C24 C25 C30 -13.1(2) . . . . ?
S3 C7 C8 C9 170.78(11) . . . . ?
S3 C7 C8 C13 -9.3(2) . . . . ?
O1A C34 C35 C36 -179.8(2) . . . . ?
O2 C19 C20 C21 -175.33(14) . . . . ?
C1 C2 C3 C4 174.87(14) . . . . ?
C1 C2 C3 C24 -18.58(19) . . . . ?
C1 C2 C31 C32 129.53(16) . . . . ?
C1 C2 C31 C36 -50.7(2) . . . . ?
C1 C26 C27 C28 -175.86(16) . . . . ?
C2 C1 C26 C25 10.1(2) . . . . ?
C2 C1 C26 C27 -174.21(15) . . . . ?
C2 C3 C4 C5 -24.5(3) . . . . ?
C2 C3 C4 C23 152.29(14) . . . . ?
C2 C3 C24 S1 -156.65(11) . . . . ?
C2 C3 C24 C25 22.4(2) . . . . ?
C2 C31 C32 C33 176.29(14) . . . . ?
C2 C31 C36 C35 -175.12(15) . . . . ?
C3 C2 C31 C32 -38.08(19) . . . . ?
C3 C2 C31 C36 141.74(14) . . . . ?
C3 C4 C5 C6 -16.8(3) . . . . ?
C3 C4 C5 C22 165.56(16) . . . . ?
C3 C4 C23 S1 12.00(15) . . . . ?
C3 C4 C23 S2 -167.65(10) . . . . ?
C3 C24 C25 C26 -9.0(2) . . . . ?
C3 C24 C25 C30 168.03(14) . . . . ?
C4 C3 C24 S1 12.15(15) . . . . ?
C4 C3 C24 C25 -168.85(13) . . . . ?
C4 C5 C6 C7 171.54(17) . . . . ?
C4 C5 C6 C15 -18.1(3) . . . . ?
C4 C5 C22 S2 8.10(16) . . . . ?
C4 C5 C22 S3 -172.64(10) . . . . ?
C5 C4 C23 S1 -170.25(10) . . . . ?
C5 C4 C23 S2 10.09(16) . . . . ?
C5 C6 C7 S3 8.41(15) . . . . ?
C5 C6 C7 C8 -174.36(13) . . . . ?
C5 C6 C15 C14 179.86(14) . . . . ?
C5 C6 C15 C16 -8.6(2) . . . . ?
C6 C5 C22 S2 -170.29(10) . . . . ?
C6 C5 C22 S3 8.98(16) . . . . ?
C6 C7 C8 C9 -6.2(2) . . . . ?
C6 C7 C8 C13 173.66(14) . . . . ?
C6 C15 C16 C17 135.75(15) . . . . ?
C6 C15 C16 C21 -44.21(19) . . . . ?
C7 S3 C22 S2 175.48(11) . . . . ?
C7 S3 C22 C5 -3.65(12) . . . . ?
C7 C6 C15 C14 -10.42(19) . . . . ?
C7 C6 C15 C16 161.16(13) . . . . ?
C7 C8 C9 C10 179.27(14) . . . . ?
C7 C8 C9 C14 -4.4(2) . . . . ?
C7 C8 C13 C12 -179.47(16) . . . . ?
C8 C9 C10 C11 0.5(2) . . . . ?
C8 C9 C14 Br2 -164.82(11) . . . . ?
C8 C9 C14 C15 7.6(2) . . . . ?
C9 C8 C13 C12 0.4(2) . . . . ?
C9 C10 C11 C12 -0.1(3) . . . . ?
C9 C14 C15 C6 0.0(2) . . . . ?
C9 C14 C15 C16 -171.26(13) . . . . ?
C10 C9 C14 Br2 11.2(2) . . . . ?
C10 C9 C14 C15 -176.42(15) . . . . ?
C10 C11 C12 C13 -0.1(3) . . . . ?
C11 C12 C13 C8 0.0(3) . . . . ?
C13 C8 C9 C10 -0.6(2) . . . . ?
C13 C8 C9 C14 175.69(14) . . . . ?
C14 C9 C10 C11 -175.54(16) . . . . ?
C14 C15 C16 C17 -53.2(2) . . . . ?
C14 C15 C16 C21 126.79(15) . . . . ?
C15 C6 C7 S3 -163.27(10) . . . . ?
C15 C6 C7 C8 14.0(2) . . . . ?
C15 C16 C17 C18 -175.41(14) . . . . ?
C15 C16 C21 C20 176.05(13) . . . . ?
C16 C17 C18 C19 -0.8(2) . . . . ?
C16 C17 C18 Br0A -167.9(5) . . . . ?
C17 C16 C21 C20 -3.9(2) . . . . ?
C17 C18 C19 O2 175.91(15) . . . . ?
C17 C18 C19 C20 -3.7(2) . . . . ?
C18 C19 C20 C21 4.3(2) . . . . ?
C19 C20 C21 C16 -0.4(2) . . . . ?
C21 C16 C17 C18 4.6(2) . . . . ?
C22 S2 C23 S1 175.74(12) . . . . ?
C22 S2 C23 C4 -4.68(11) . . . . ?
C22 S3 C7 C6 -3.01(12) . . . . ?
C22 S3 C7 C8 179.73(13) . . . . ?
C22 C5 C6 C7 -10.83(17) . . . . ?
C22 C5 C6 C15 159.57(14) . . . . ?
C23 S1 C24 C3 -4.65(11) . . . . ?
C23 S1 C24 C25 176.39(13) . . . . ?
C23 S2 C22 S3 178.64(12) . . . . ?
C23 S2 C22 C5 -2.23(12) . . . . ?
C23 C4 C5 C6 166.41(17) . . . . ?
C23 C4 C5 C22 -11.24(17) . . . . ?
C24 S1 C23 S2 175.12(11) . . . . ?
C24 S1 C23 C4 -4.46(11) . . . . ?
C24 C3 C4 C5 168.03(16) . . . . ?
C24 C3 C4 C23 -15.16(16) . . . . ?
C24 C25 C26 C1 -7.0(2) . . . . ?
C24 C25 C26 C27 177.11(14) . . . . ?
C24 C25 C30 C29 -176.49(15) . . . . ?
C25 C26 C27 C28 -0.2(2) . . . . ?
C26 C1 C2 C3 2.7(2) . . . . ?
C26 C1 C2 C31 -164.99(14) . . . . ?
C26 C25 C30 C29 0.4(2) . . . . ?
C26 C27 C28 C29 -0.1(3) . . . . ?
C27 C28 C29 C30 0.6(3) . . . . ?
C28 C29 C30 C25 -0.7(3) . . . . ?
C30 C25 C26 C1 175.95(14) . . . . ?
C30 C25 C26 C27 0.0(2) . . . . ?
C31 C2 C3 C4 -16.2(2) . . . . ?
C31 C2 C3 C24 150.30(13) . . . . ?
C31 C32 C33 C34 -0.5(2) . . . . ?
C31 C32 C33 Br0C -167.6(9) . . . . ?
C32 C31 C36 C35 4.7(2) . . . . ?
C32 C33 C34 O1A -178.8(2) . . . . ?
C32 C33 C34 C35 3.5(3) . . . . ?
C32 C33 C34 O1B -162(3) . . . . ?
C33 C34 C35 C36 -2.4(3) . . . . ?
C33 C34 O1B C37B 159.5(18) . . . . ?
C34 C35 C36 C31 -1.9(3) . . . . ?
C35 C34 O1B C37B -5(4) . . . . ?
C36 C31 C32 C33 -3.5(2) . . . . ?
C37A O1A C34 C33 172.2(3) . . . . ?
C37A O1A C34 C35 -10.2(5) . . . . ?
C38 O2 C19 C18 -5.6(2) . . . . ?
C38 O2 C19 C20 173.97(15) . . . . ?
Br0C C33 C34 C35 175.7(5) . . . . ?
Br0B C20 C21 C16 -170.8(11) . . . . ?
O1B C34 C35 C36 162(3) . . . . ?

_shelx_res_file                  
;
TITL mo_2191_cg_0m_a.res in P2(1)/n
    mo_2191_cg_0m.res
    created by SHELXL-2018/3 at 16:40:47 on 20-Dec-2023
REM Old TITL mo_2191_CG_0m in P2(1)/n
REM SHELXT solution in P2(1)/n: R1 0.089, Rweak 0.005, Alpha 0.028
REM <I/s> 0.516 for 101 systematic absences, Orientation as input
REM Formula found by SHELXT: C40 S3 Br2
CELL 0.71073 8.9156 25.971 13.2783 90 100.978 90
ZERR 4 0.0004 0.0014 0.0007 0 0.001 0
LATT 1
SYMM 0.5-X,0.5+Y,0.5-Z
SFAC C H Br O S
UNIT 152 88 8 8 12
SADI O1A C34 O1B C34
SADI O1A C37A O1B C37B
SADI C37A H37a C37B H37a
SADI C37A H37b C37B H37b
SADI C37A H37c C37B H37c
SADI 0.04 O1A H37a O1B H37a
SADI 0.04 O1A H37b O1B H37b
SADI 0.04 O1A H37c O1B H37c
SADI 0.04 C34 C37A C34 C37B
RIGU 0.001 0.002 C34 O1B C37B
RIGU 0.001 0.002 C34 O1A C37A

L.S. 4 0 0
PLAN  5
SIZE 0.165 0.194 0.301
TEMP -173.15
CONF
FREE Br0C C34
list 4
MORE -1
BOND $H
fmap 2 53
acta
REM <olex2.extras>
REM <HklSrc "%.\\mo_2191_CG_0m.hkl">
REM </olex2.extras>

WGHT    0.036500    2.434200
FVAR       0.28865   0.82321
BR1   3    0.733882    0.763154    0.501324    11.00000    0.03350    0.01962 =
         0.02382   -0.00397    0.00670    0.00824
BR2   3    0.267791    0.602642    0.123536    11.00000    0.01245    0.02542 =
         0.01773    0.00117    0.00265    0.00284
S1    5    1.130613    0.559850    0.549078    11.00000    0.01548    0.01945 =
         0.01215    0.00020   -0.00023    0.00179
S2    5    1.132063    0.512243    0.331578    11.00000    0.01428    0.02249 =
         0.01418   -0.00109    0.00203    0.00496
S3    5    0.927698    0.515233    0.112882    11.00000    0.01414    0.02505 =
         0.01338   -0.00418    0.00305    0.00382
PART 1
O1A   4    0.792906    0.730829    0.018770    21.00000    0.02824    0.03889 =
         0.01523    0.01032    0.00792    0.01454
O2    4    0.490848    0.611944    0.613634    11.00000    0.03190    0.03621 =
         0.01414   -0.00403    0.00868   -0.00437
PART 0
C1    1    0.815459    0.695336    0.516523    11.00000    0.01843    0.01711 =
         0.01596   -0.00224    0.00344    0.00143
C2    1    0.837100    0.667860    0.431456    11.00000    0.01566    0.01456 =
         0.01408   -0.00072    0.00286   -0.00042
C3    1    0.910403    0.618416    0.451190    11.00000    0.01525    0.01426 =
         0.01100   -0.00072    0.00230   -0.00094
C4    1    0.937582    0.579848    0.378697    11.00000    0.01382    0.01394 =
         0.01215   -0.00044    0.00209   -0.00012
C5    1    0.874703    0.564027    0.275278    11.00000    0.01330    0.01583 =
         0.01218   -0.00099    0.00235    0.00047
C6    1    0.736507    0.570436    0.197477    11.00000    0.01245    0.01581 =
         0.01290   -0.00108    0.00215    0.00070
C7    1    0.757714    0.549719    0.104514    11.00000    0.01250    0.01901 =
         0.01421   -0.00174    0.00264    0.00094
C8    1    0.648993    0.553970    0.012247    11.00000    0.01390    0.02108 =
         0.01303   -0.00161    0.00229   -0.00076
C9    1    0.505390    0.576291    0.017855    11.00000    0.01516    0.01888 =
         0.01326   -0.00034    0.00148   -0.00011
C10   1    0.396931    0.581145   -0.074726    11.00000    0.01584    0.03091 =
         0.01576    0.00035    0.00039    0.00275
AFIX  43
H10   2    0.300207    0.596180   -0.073344    11.00000   -1.20000
AFIX   0
C11   1    0.429322    0.564484   -0.166340    11.00000    0.02082    0.03869 =
         0.01368   -0.00073   -0.00012    0.00141
AFIX  43
H11   2    0.354604    0.568097   -0.227306    11.00000   -1.20000
AFIX   0
C12   1    0.571162    0.542188   -0.171331    11.00000    0.02262    0.03630 =
         0.01379   -0.00381    0.00255    0.00082
AFIX  43
H12   2    0.592243    0.530755   -0.235161    11.00000   -1.20000
AFIX   0
C13   1    0.679093    0.537043   -0.083273    11.00000    0.01809    0.02995 =
         0.01410   -0.00344    0.00346    0.00170
AFIX  43
H13   2    0.775137    0.521945   -0.086446    11.00000   -1.20000
AFIX   0
C14   1    0.476753    0.589462    0.117429    11.00000    0.01236    0.01818 =
         0.01437    0.00080    0.00235    0.00130
C15   1    0.585149    0.587258    0.206866    11.00000    0.01383    0.01549 =
         0.01262    0.00006    0.00295    0.00089
C16   1    0.547986    0.594066    0.310708    11.00000    0.01346    0.01949 =
         0.01182   -0.00054    0.00261    0.00079
C17   1    0.468052    0.636497    0.337828    11.00000    0.01766    0.01956 =
         0.01727   -0.00057    0.00506    0.00261
AFIX  43
H17   2    0.428839    0.661172    0.286756    11.00000   -1.20000
AFIX   0
C18   1    0.444043    0.643750    0.437550    11.00000    0.01964    0.02401 =
         0.01993   -0.00338    0.00837    0.00185
PART 1
AFIX  43
H18   2    0.390401    0.673194    0.454186    11.00000   -1.20000
AFIX   0
C19   1    0.499524    0.607368    0.512659    11.00000    0.01834    0.02923 =
         0.01343   -0.00239    0.00572   -0.00422
PART 0
C20   1    0.570217    0.562940    0.485901    11.00000    0.01773    0.02542 =
         0.01453    0.00336    0.00212   -0.00130
PART 1
AFIX  43
H20   2    0.601907    0.536978    0.535820    11.00000   -1.20000
AFIX   0
PART 0
C21   1    0.594523    0.556500    0.386237    11.00000    0.01503    0.02015 =
         0.01479    0.00106    0.00245    0.00009
AFIX  43
H21   2    0.643475    0.526147    0.368979    11.00000   -1.20000
AFIX   0
C22   1    0.976532    0.531287    0.240190    11.00000    0.01325    0.02080 =
         0.01161   -0.00136    0.00150    0.00222
C23   1    1.065332    0.550833    0.419457    11.00000    0.01443    0.01719 =
         0.01237   -0.00027    0.00179    0.00155
C24   1    0.993226    0.607698    0.549001    11.00000    0.01561    0.01577 =
         0.01282   -0.00049    0.00221   -0.00065
C25   1    0.966371    0.634509    0.636905    11.00000    0.01638    0.02095 =
         0.01197   -0.00244    0.00115   -0.00205
C26   1    0.867522    0.677915    0.620331    11.00000    0.01764    0.02132 =
         0.01412   -0.00416    0.00276   -0.00135
C27   1    0.834265    0.703532    0.707829    11.00000    0.02246    0.03129 =
         0.01875   -0.00804    0.00449    0.00201
AFIX  43
H27   2    0.768807    0.732710    0.699032    11.00000   -1.20000
AFIX   0
C28   1    0.895573    0.686694    0.805487    11.00000    0.02785    0.04361 =
         0.01501   -0.00971    0.00363    0.00343
AFIX  43
H28   2    0.871992    0.704438    0.863074    11.00000   -1.20000
AFIX   0
C29   1    0.992265    0.643709    0.820764    11.00000    0.02630    0.04339 =
         0.01181   -0.00418    0.00027    0.00159
AFIX  43
H29   2    1.033137    0.632242    0.888359    11.00000   -1.20000
AFIX   0
C30   1    1.027818    0.618185    0.737730    11.00000    0.02034    0.03031 =
         0.01318   -0.00162    0.00026    0.00054
AFIX  43
H30   2    1.094337    0.589299    0.748275    11.00000   -1.20000
AFIX   0
C31   1    0.819617    0.688061    0.324579    11.00000    0.02010    0.01393 =
         0.01409    0.00018    0.00428    0.00073
C32   1    0.939225    0.679592    0.270897    11.00000    0.01958    0.01667 =
         0.01647    0.00120    0.00436    0.00118
AFIX  43
H32   2    1.029964    0.663184    0.305112    11.00000   -1.20000
AFIX   0
C33   1    0.928307    0.694488    0.169805    11.00000    0.02255    0.02323 =
         0.01812    0.00389    0.00810    0.00434
PART 1
AFIX  43
H33   2    1.010922    0.688568    0.135433    11.00000   -1.20000
AFIX   0
PART 0
C34   1    0.795413    0.718220    0.118733    11.00000    0.02810    0.02830 =
         0.01607    0.00616    0.00809    0.00737
C35   1    0.678353    0.729272    0.170998    11.00000    0.02384    0.02614 =
         0.02023    0.00666    0.00652    0.00906
AFIX  43
H35   2    0.589111    0.746619    0.137065    11.00000   -1.20000
AFIX   0
C36   1    0.692363    0.714820    0.273313    11.00000    0.02133    0.01904 =
         0.01793    0.00213    0.00658    0.00333
AFIX  43
H36   2    0.613112    0.723428    0.309075    11.00000   -1.20000
AFIX   0
PART 1
C37A  1    0.651006    0.749085   -0.038750    21.00000    0.02948    0.05554 =
         0.01948    0.01393    0.00600    0.01957
AFIX 137
H37A  2    0.658665    0.752389   -0.111118    11.00000   -1.50000
H37B  2    0.627381    0.782749   -0.012287    11.00000   -1.50000
H37C  2    0.569627    0.724641   -0.032305    11.00000   -1.50000
AFIX   0
C38   1    0.432732    0.659333    0.645072    11.00000    0.04112    0.03676 =
         0.02316   -0.01117    0.01488   -0.00777
AFIX 137
H38A  2    0.324835    0.662862    0.612801    11.00000   -1.50000
H38B  2    0.490936    0.688119    0.624141    11.00000   -1.50000
H38C  2    0.442547    0.659533    0.719847    11.00000   -1.50000
AFIX   0
PART 3
BR0A  3    0.325971    0.685722    0.476244     0.01269    0.01867
BR0C  3    0.992469    0.689436    0.090633     0.01560    0.02787
BR0B  3    0.604501    0.543149    0.570706     0.01077    0.02194
PART 2
C37B  1    0.622348    0.725877   -0.049202   -21.00000    0.05335    0.09187 =
         0.01965    0.01649    0.01115    0.04363
AFIX 137
H37D  2    0.625478    0.723503   -0.122432   -21.00000   -1.50000
H37E  2    0.584726    0.759951   -0.034250   -21.00000   -1.50000
H37F  2    0.553874    0.699318   -0.031286   -21.00000   -1.50000
AFIX   0
O1B   4    0.773071    0.718353    0.009879   -21.00000    0.05440    0.15284 =
         0.01642    0.01877    0.01242    0.04879
HKLF 4


REM  mo_2191_cg_0m_a.res in P2(1)/n
REM wR2 = 0.076207, GooF = S = 1.02690, Restrained GooF = 1.02689 for all data
REM R1 = 0.029315 for 9690 Fo > 4sig(Fo) and 0.035025 for all 10903 data
REM 443 parameters refined using 21 restraints

END

WGHT      0.0365      2.4342

REM Highest difference peak  1.403,  deepest hole -0.787,  1-sigma level  0.079
Q1    1   0.8054  0.7793  0.4808  11.00000  0.05    1.40
Q2    1   0.9420  0.5188  0.1635  11.00000  0.05    0.92
Q3    1   0.6627  0.7414  0.5059  11.00000  0.05    0.74
Q4    1   0.2654  0.5776  0.1270  11.00000  0.05    0.60
Q5    1   0.2922  0.6189  0.1718  11.00000  0.05    0.57
;
_shelx_res_checksum              73590
####################################################################### 
# 
# This file contains crystal structure data downloaded from the 
# Cambridge Structural Database (CSD) hosted by the Cambridge 
# Crystallographic Data Centre (CCDC).
# 
# Full information about CCDC data access policies and citation 
# guidelines are available at http://www.ccdc.cam.ac.uk/access/V1 
# 
# Audit and citation data items may have been added by the CCDC. 
# Please retain this information to preserve the provenance of 
# this file and to allow appropriate attribution of the data. 
# 
#######################################################################

data_mo_2318_cg_0m
_database_code_depnum_ccdc_archive 'CCDC 2479179'
loop_
_audit_author_name
_audit_author_address
'Christopher Golz'
;Georg August University Goettingen
Germany
;
_audit_update_record             
;
2025-08-08 deposited with the CCDC.	2025-09-11 downloaded from the CCDC.
;

loop_
_audit_author_email
wei.fu@chemie.uni-goettingen.de
'cgolz@gwdg.de '
'malcara@gwdg.de '

_audit_creation_method           
;FinalCif V137 by Daniel Kratzert, Freiburg 2024, 
https://dkratzert.de/finalcif.html
;
_audit_creation_date             2024-05-14
_diffrn_source_power             0.05
_exptl_crystal_colour_primary    orange
_olex2_refinement_description    
;
1. Fixed Uiso
 At 1.2 times of:
  All C(H) groups
 At 1.5 times of:
  All C(H,H,H) groups
2.a Aromatic/amide H refined with riding coordinates:
 C4(H4), C5(H5), C7(H7), C8(H8), C15(H15), C16(H16), C18(H18), C19(H19),
 C24(H24), C25(H25), C26(H26), C27(H27), C28(H28), C33(H33), C34(H34), C35(H35),
  C36(H36), C38(H38), C39(H39), C40(H40), C41(H41), C42(H42)
2.b Idealised Me refined as rotating group:
 C43(H43A,H43B,H43C), C44(H44A,H44B,H44C)
;
_olex2_submission_special_instructions 'No special instructions were received'
_shelx_SHELXL_version_number     2018/3
_chemical_name_systematic        ?
_chemical_name_common            ?
_chemical_formula_sum            'C44 H28 Br2.03 O2 S3'
_chemical_formula_moiety         'C44 H28.001 Br2.024 O2 S3'
_chemical_formula_weight         846.66
_chemical_melting_point          ?
_space_group_crystal_system      triclinic
_space_group_IT_number           2
_space_group_name_H-M_alt        'P -1'
_space_group_name_Hall           '-P 1'
_shelx_space_group_comment       
;
The symmetry employed for this shelxl refinement is uniquely defined
by the following loop, which should always be used as a source of
symmetry information in preference to the above space-group names.
They are only intended as comments.
;

loop_
_space_group_symop_operation_xyz
'x, y, z'
'-x, -y, -z'

_cell_length_a                   11.8299(7)
_cell_length_b                   12.3531(10)
_cell_length_c                   13.5200(11)
_cell_angle_alpha                101.759(2)
_cell_angle_beta                 107.913(2)
_cell_angle_gamma                105.919(2)
_cell_volume                     1715.9(2)
_cell_formula_units_Z            2
_cell_measurement_temperature    100.00
_cell_measurement_reflns_used    9680
_cell_measurement_theta_min      2.808
_cell_measurement_theta_max      29.674
_exptl_crystal_description       plate
_exptl_crystal_colour            orange
_exptl_crystal_recrystallization_method ?
_exptl_crystal_density_meas      ?
_exptl_crystal_density_method    ?
_exptl_crystal_density_diffrn    1.639
_exptl_crystal_F_000             854
_exptl_crystal_size_max          0.362
_exptl_crystal_size_mid          0.284
_exptl_crystal_size_min          0.068
_exptl_absorpt_coefficient_mu    2.615
_exptl_absorpt_correction_type   numerical
_exptl_absorpt_correction_T_min  0.4538
_exptl_absorpt_correction_T_max  0.9828
_exptl_absorpt_process_details   
;
SADABS-2016/2 (Bruker,2016/2) was used for absorption correction.
wR2(int) was 0.1402 before and 0.0500 after correction.
The Ratio of minimum to maximum transmission is 0.4617.
The \l/2 correction factor is Not present.
;
_exptl_absorpt_special_details   ?
_shelx_estimated_absorpt_T_min   0.451
_shelx_estimated_absorpt_T_max   0.842
_exptl_transmission_factor_min   ?
_exptl_transmission_factor_max   ?
_exptl_special_details           ?
_diffrn_ambient_temperature      100.00
_diffrn_ambient_environment      N~2~
_diffrn_radiation_type           MoK\a
_diffrn_radiation_wavelength     0.71073
_diffrn_radiation_monochromator  'mirror optics'
_diffrn_measurement_ambient_temperature_device_make 'Oxford Cryostream 800'
_diffrn_radiation_probe          x-ray
_diffrn_source                   'microfocus sealed X-ray tube'
_diffrn_source_type              'Incoatec I\ms'
_diffrn_source_voltage           50.0
_diffrn_source_current           1.0
_diffrn_detector                 CPAD
_diffrn_detector_type            'Bruker PHOTON III'
_diffrn_detector_area_resol_mean 7.41
_diffrn_measurement_device       'four-circle diffractometer'
_diffrn_measurement_device_type  'Bruker D8 VENTURE dual wavelength Mo/Cu'
_diffrn_measurement_method       '\w and \f scans'
_diffrn_measurement_specimen_support 'MiTeGen micromount'
_diffrn_reflns_number            91379
_diffrn_reflns_av_unetI/netI     0.0221
_diffrn_reflns_av_R_equivalents  0.0431
_diffrn_reflns_theta_min         1.941
_diffrn_reflns_theta_max         29.682
_diffrn_reflns_theta_full        25.242
_diffrn_reflns_limit_h_min       -16
_diffrn_reflns_limit_h_max       13
_diffrn_reflns_limit_k_min       -17
_diffrn_reflns_limit_k_max       17
_diffrn_reflns_limit_l_min       -18
_diffrn_reflns_limit_l_max       18
_diffrn_standards_number         0
_diffrn_measured_fraction_theta_max 0.998
_diffrn_measured_fraction_theta_full 1.000
_diffrn_reflns_Laue_measured_fraction_max 0.998
_diffrn_reflns_Laue_measured_fraction_full 1.000
_diffrn_reflns_point_group_measured_fraction_max 0.998
_diffrn_reflns_point_group_measured_fraction_full 1.000
_reflns_number_total             9693
_reflns_number_gt                8597
_reflns_threshold_expression     'I > 2\s(I)'
_reflns_Friedel_coverage         0.000
_reflns_Friedel_fraction_max     .
_reflns_Friedel_fraction_full    .
_reflns_special_details          
;
 Reflections were merged by SHELXL according to the crystal
 class for the calculation of statistics and refinement.
 
 _reflns_Friedel_fraction is defined as the number of unique
 Friedel pairs measured divided by the number that would be
 possible theoretically, ignoring centric projections and
 systematic absences.
;
_computing_data_collection       
'Bruker BIS V6.2.15/2021-03-16 and APEX4 2022.1-1'
_computing_cell_refinement       'SAINT V8.40B (?, 2016)'
_computing_data_reduction        'SAINT V8.40B (?, 2016)'
_computing_structure_solution    'XT  (Sheldrick, 2015)'
_computing_structure_refinement  'XL  (Sheldrick, 2008)'
_computing_molecular_graphics    'Olex2 1.5 (Dolomanov et al., 2009)'
_computing_publication_material  'Olex2 1.5 (Dolomanov et al., 2009)'
_refine_special_details          
'Br3 was placed on a sharp residual density peak that was still present after the molecule was complete. The previous reaction step was the bromination and the presence of minor impurities like mono- and tribrominated products were seen. Hence, the presence of little amounts of a tribrominated side-product in the crystal is due to the molecular similarity feasable.'
_refine_ls_structure_factor_coef Fsqd
_refine_ls_matrix_type           full
_refine_ls_weighting_scheme      calc
_refine_ls_weighting_details     
'w=1/[\s^2^(Fo^2^)+(0.0361P)^2^+1.4947P] where P=(Fo^2^+2Fc^2^)/3'
_atom_sites_solution_primary     dual
_atom_sites_solution_secondary   ?
_atom_sites_solution_hydrogens   geom
_refine_ls_hydrogen_treatment    constr
_refine_ls_number_reflns         9693
_refine_ls_number_parameters     468
_refine_ls_number_restraints     0
_refine_ls_R_factor_all          0.0346
_refine_ls_R_factor_gt           0.0287
_refine_ls_wR_factor_ref         0.0753
_refine_ls_wR_factor_gt          0.0718
_refine_ls_goodness_of_fit_ref   1.025
_refine_ls_restrained_S_all      1.025
_refine_ls_shift/su_max          0.002
_refine_ls_shift/su_mean         0.000
_refine_diff_density_max         1.219
_refine_diff_density_min         -0.472
_refine_diff_density_rms         0.072
_refine_ls_extinction_method     none
_refine_ls_extinction_coef       .

loop_
_atom_type_symbol
_atom_type_description
_atom_type_scat_dispersion_real
_atom_type_scat_dispersion_imag
_atom_type_scat_source
C C 0.0033 0.0016 'International Tables Vol C Tables 4.2.6.8 and 6.1.1.4'
H H 0.0000 0.0000 'International Tables Vol C Tables 4.2.6.8 and 6.1.1.4'
Br Br -0.2901 2.4595 'International Tables Vol C Tables 4.2.6.8 and 6.1.1.4'
O O 0.0106 0.0060 'International Tables Vol C Tables 4.2.6.8 and 6.1.1.4'
S S 0.1246 0.1234 'International Tables Vol C Tables 4.2.6.8 and 6.1.1.4'

_geom_special_details            
;
 All esds (except the esd in the dihedral angle between two l.s. planes)
 are estimated using the full covariance matrix.  The cell esds are taken
 into account individually in the estimation of esds in distances, angles
 and torsion angles; correlations between esds in cell parameters are only
 used when they are defined by crystal symmetry.  An approximate (isotropic)
 treatment of cell esds is used for estimating esds involving l.s. planes.
;

loop_
_atom_site_label
_atom_site_type_symbol
_atom_site_fract_x
_atom_site_fract_y
_atom_site_fract_z
_atom_site_U_iso_or_equiv
_atom_site_adp_type
_atom_site_occupancy
_atom_site_site_symmetry_order
_atom_site_calc_flag
_atom_site_refinement_flags_posn
_atom_site_refinement_flags_adp
_atom_site_refinement_flags_occupancy
_atom_site_disorder_assembly
_atom_site_disorder_group
Br1 Br 0.82870(2) 0.60871(2) 0.90535(2) 0.02124(5) Uani 1 1 d . . . . .
Br2 Br 0.21323(2) 0.44752(2) 0.36500(2) 0.02212(5) Uani 1 1 d . . . . .
S1 S 0.36476(4) 0.12310(4) 0.76271(4) 0.02173(9) Uani 1 1 d . . . . .
S2 S 0.10485(4) 0.13774(4) 0.72495(4) 0.02814(10) Uani 1 1 d . . . . .
S3 S 0.14727(4) 0.54689(4) 0.82009(4) 0.02251(9) Uani 1 1 d . . . . .
O1 O 0.45076(14) 0.08835(13) 0.44302(14) 0.0330(3) Uani 1 1 d . . . . .
O2 O 0.44345(15) 0.87609(12) 0.85204(12) 0.0287(3) Uani 1 1 d . . . . .
C1 C 0.68812(16) 0.46068(15) 0.84717(13) 0.0172(3) Uani 1 1 d . . . . .
C2 C 0.56761(16) 0.46282(14) 0.82874(13) 0.0164(3) Uani 1 1 d . . . . .
C3 C 0.54278(16) 0.57598(15) 0.84134(13) 0.0172(3) Uani 1 1 d . . . . .
C4 C 0.49786(16) 0.61626(15) 0.92020(14) 0.0185(3) Uani 1 1 d . . . . .
H4 H 0.489000 0.573702 0.970193 0.022 Uiso 1 1 calc R U . . .
C5 C 0.46565(17) 0.71696(15) 0.92778(14) 0.0203(3) Uani 1 1 d . . . . .
H5 H 0.435013 0.742578 0.982090 0.024 Uiso 1 1 calc R U . . .
C6 C 0.47885(18) 0.77980(15) 0.85478(15) 0.0217(3) Uani 1 1 d . . . . .
C7 C 0.53071(18) 0.74541(16) 0.77947(15) 0.0220(3) Uani 1 1 d . . . . .
H7 H 0.544552 0.790953 0.732645 0.026 Uiso 1 1 calc R U . . .
C8 C 0.56200(17) 0.64488(15) 0.77303(14) 0.0197(3) Uani 1 1 d . . . . .
H8 H 0.597152 0.622025 0.721401 0.024 Uiso 1 1 calc R U . . .
C9 C 0.46578(15) 0.34996(15) 0.79766(13) 0.0162(3) Uani 1 1 d . . . . .
C10 C 0.33111(16) 0.32419(15) 0.77683(14) 0.0177(3) Uani 1 1 d . . . . .
C11 C 0.26228(16) 0.40730(15) 0.76778(14) 0.0176(3) Uani 1 1 d . . . . .
C12 C 0.23512(15) 0.46018(15) 0.68097(13) 0.0164(3) Uani 1 1 d . . . . .
C13 C 0.25240(15) 0.43346(14) 0.57909(13) 0.0170(3) Uani 1 1 d . . . . .
C14 C 0.30739(16) 0.34270(15) 0.54902(13) 0.0173(3) Uani 1 1 d . . . . .
C15 C 0.42843(16) 0.37792(15) 0.54623(14) 0.0193(3) Uani 1 1 d . . . . .
H15 H 0.476573 0.460191 0.567504 0.023 Uiso 1 1 calc R U . . .
C16 C 0.48095(17) 0.29613(16) 0.51317(15) 0.0222(3) Uani 1 1 d . . . . .
H16 H 0.564315 0.322351 0.513159 0.027 Uiso 1 1 calc R U . . .
C17 C 0.41043(18) 0.17633(16) 0.48038(16) 0.0232(3) Uani 1 1 d . . . . .
C18 C 0.28940(17) 0.13881(16) 0.48422(16) 0.0247(4) Uani 1 1 d . . . . .
H18 H 0.241746 0.056475 0.463369 0.030 Uiso 1.00(5) 1 calc R U . A 2
C19 C 0.23876(16) 0.22125(15) 0.51832(15) 0.0206(3) Uani 1 1 d . . . . .
H19 H 0.156623 0.194945 0.520844 0.025 Uiso 1 1 calc R U . . .
C20 C 0.21286(16) 0.49345(15) 0.50822(13) 0.0185(3) Uani 1 1 d . . . . .
C21 C 0.16522(16) 0.58625(15) 0.53284(14) 0.0197(3) Uani 1 1 d . . . . .
C22 C 0.14869(16) 0.61266(15) 0.63374(14) 0.0193(3) Uani 1 1 d . . . . .
C23 C 0.17781(16) 0.54227(15) 0.70226(14) 0.0184(3) Uani 1 1 d . . . . .
C24 C 0.10658(17) 0.70643(18) 0.66197(16) 0.0250(4) Uani 1 1 d . . . . .
H24 H 0.094294 0.723496 0.728823 0.030 Uiso 1 1 calc R U . . .
C25 C 0.08309(19) 0.77350(19) 0.59377(18) 0.0300(4) Uani 1 1 d . . . . .
H25 H 0.058525 0.838723 0.615191 0.036 Uiso 1 1 calc R U . . .
C26 C 0.09537(19) 0.74566(19) 0.49287(18) 0.0295(4) Uani 1 1 d . . . . .
H26 H 0.076694 0.790862 0.445208 0.035 Uiso 1 1 calc R U . . .
C27 C 0.13419(17) 0.65358(17) 0.46201(16) 0.0249(4) Uani 1 1 d . . . . .
H27 H 0.140342 0.634749 0.392596 0.030 Uiso 1 1 calc R U . . .
C28 C 0.21610(17) 0.44406(16) 0.84402(15) 0.0222(3) Uani 1 1 d . . . . .
H28 H 0.221483 0.415469 0.904792 0.027 Uiso 1 1 calc R U . . .
C29 C 0.26900(16) 0.20705(16) 0.76196(15) 0.0208(3) Uani 1 1 d . . . . .
C30 C 0.49503(16) 0.24741(15) 0.78994(14) 0.0178(3) Uani 1 1 d . . . . .
C31 C 0.61864(16) 0.24544(15) 0.80294(14) 0.0191(3) Uani 1 1 d . . . . .
C32 C 0.71816(16) 0.35568(16) 0.83143(14) 0.0192(3) Uani 1 1 d . . . . .
C33 C 0.84095(17) 0.35452(18) 0.84106(16) 0.0249(4) Uani 1 1 d . . . . .
H33 H 0.909370 0.427274 0.861238 0.030 Uiso 1 1 calc R U . . .
C34 C 0.86203(19) 0.24962(19) 0.82159(17) 0.0295(4) Uani 1 1 d . . . . .
H34 H 0.944108 0.250482 0.826351 0.035 Uiso 1 1 calc R U . . .
C35 C 0.7635(2) 0.14138(19) 0.79476(17) 0.0293(4) Uani 1 1 d . . . . .
H35 H 0.779370 0.069460 0.782166 0.035 Uiso 1 1 calc R U . . .
C36 C 0.64374(18) 0.13899(17) 0.78661(16) 0.0256(4) Uani 1 1 d . . . . .
H36 H 0.577781 0.065583 0.769959 0.031 Uiso 1 1 calc R U . . .
C37 C 0.09729(17) 0.05594(15) 0.81814(15) 0.0196(3) Uani 1 1 d . . . . .
C38 C -0.00563(18) -0.05048(17) 0.78006(16) 0.0252(4) Uani 1 1 d . . . . .
H38 H -0.067781 -0.075534 0.707718 0.030 Uiso 1 1 calc R U . . .
C39 C -0.0176(2) -0.11973(17) 0.84727(18) 0.0322(4) Uani 1 1 d . . . . .
H39 H -0.088696 -0.191709 0.821276 0.039 Uiso 1 1 calc R U . . .
C40 C 0.0740(2) -0.0848(2) 0.95291(19) 0.0366(5) Uani 1 1 d . . . . .
H40 H 0.067721 -0.134162 0.997928 0.044 Uiso 1 1 calc R U . . .
C41 C 0.1749(2) 0.0235(2) 0.99182(17) 0.0317(4) Uani 1 1 d . . . . .
H41 H 0.236538 0.048788 1.064430 0.038 Uiso 1 1 calc R U . . .
C42 C 0.18653(17) 0.09516(16) 0.92547(16) 0.0237(4) Uani 1 1 d . . . . .
H42 H 0.254334 0.169774 0.952951 0.028 Uiso 1 1 calc R U . . .
C43 C 0.5831(2) 0.1233(2) 0.45907(19) 0.0324(4) Uani 1 1 d . . . . .
H43A H 0.600665 0.174884 0.415105 0.049 Uiso 1 1 calc R U . . .
H43B H 0.602988 0.052581 0.436378 0.049 Uiso 1 1 calc R U . . .
H43C H 0.635866 0.166234 0.536670 0.049 Uiso 1 1 calc R U . . .
C44 C 0.3642(2) 0.89471(19) 0.91066(19) 0.0325(4) Uani 1 1 d . . . . .
H44A H 0.290376 0.821616 0.887461 0.049 Uiso 1 1 calc R U . . .
H44B H 0.335083 0.958679 0.895099 0.049 Uiso 1 1 calc R U . . .
H44C H 0.413187 0.916542 0.989441 0.049 Uiso 1 1 calc R U . . .
Br3 Br 0.1895(8) -0.0072(7) 0.4663(7) 0.028(3) Uiso 0.0244(11) 1 d . . . B 1

loop_
_atom_site_aniso_label
_atom_site_aniso_U_11
_atom_site_aniso_U_22
_atom_site_aniso_U_33
_atom_site_aniso_U_23
_atom_site_aniso_U_13
_atom_site_aniso_U_12
Br1 0.01930(8) 0.02110(9) 0.01887(8) 0.00600(6) 0.00802(6) 0.00022(6)
Br2 0.02520(9) 0.02568(9) 0.01583(8) 0.00741(6) 0.00939(7) 0.00740(7)
S1 0.01913(19) 0.01722(19) 0.0276(2) 0.01037(16) 0.00720(16) 0.00439(15)
S2 0.01680(19) 0.0290(2) 0.0389(3) 0.0216(2) 0.00706(18) 0.00497(17)
S3 0.0236(2) 0.0267(2) 0.0236(2) 0.00835(17) 0.01571(17) 0.01061(17)
O1 0.0238(7) 0.0219(7) 0.0496(9) 0.0023(6) 0.0131(6) 0.0106(5)
O2 0.0418(8) 0.0219(6) 0.0311(7) 0.0130(6) 0.0173(6) 0.0171(6)
C1 0.0177(7) 0.0180(7) 0.0149(7) 0.0057(6) 0.0075(6) 0.0030(6)
C2 0.0182(7) 0.0169(7) 0.0144(7) 0.0055(6) 0.0079(6) 0.0046(6)
C3 0.0181(7) 0.0165(7) 0.0155(7) 0.0047(6) 0.0065(6) 0.0043(6)
C4 0.0215(8) 0.0182(7) 0.0160(7) 0.0068(6) 0.0081(6) 0.0055(6)
C5 0.0240(8) 0.0203(8) 0.0164(7) 0.0048(6) 0.0084(6) 0.0079(7)
C6 0.0264(9) 0.0162(7) 0.0201(8) 0.0057(6) 0.0065(7) 0.0072(7)
C7 0.0275(9) 0.0197(8) 0.0191(8) 0.0096(6) 0.0094(7) 0.0058(7)
C8 0.0233(8) 0.0180(8) 0.0175(7) 0.0058(6) 0.0104(6) 0.0041(6)
C9 0.0174(7) 0.0179(7) 0.0139(7) 0.0062(6) 0.0076(6) 0.0046(6)
C10 0.0181(7) 0.0202(8) 0.0165(7) 0.0088(6) 0.0079(6) 0.0057(6)
C11 0.0175(7) 0.0192(7) 0.0178(7) 0.0080(6) 0.0090(6) 0.0050(6)
C12 0.0148(7) 0.0177(7) 0.0169(7) 0.0058(6) 0.0077(6) 0.0044(6)
C13 0.0161(7) 0.0169(7) 0.0169(7) 0.0046(6) 0.0075(6) 0.0037(6)
C14 0.0188(7) 0.0186(7) 0.0147(7) 0.0053(6) 0.0072(6) 0.0063(6)
C15 0.0204(8) 0.0182(8) 0.0184(8) 0.0043(6) 0.0095(6) 0.0043(6)
C16 0.0199(8) 0.0226(8) 0.0234(8) 0.0043(7) 0.0106(7) 0.0063(7)
C17 0.0222(8) 0.0212(8) 0.0254(9) 0.0044(7) 0.0081(7) 0.0098(7)
C18 0.0206(8) 0.0170(8) 0.0314(10) 0.0068(7) 0.0061(7) 0.0043(6)
C19 0.0162(7) 0.0195(8) 0.0240(8) 0.0070(6) 0.0069(6) 0.0043(6)
C20 0.0181(7) 0.0206(8) 0.0152(7) 0.0057(6) 0.0067(6) 0.0044(6)
C21 0.0167(7) 0.0203(8) 0.0210(8) 0.0076(6) 0.0064(6) 0.0052(6)
C22 0.0148(7) 0.0210(8) 0.0212(8) 0.0067(6) 0.0062(6) 0.0059(6)
C23 0.0165(7) 0.0205(8) 0.0187(8) 0.0054(6) 0.0090(6) 0.0057(6)
C24 0.0198(8) 0.0295(9) 0.0264(9) 0.0069(7) 0.0083(7) 0.0120(7)
C25 0.0245(9) 0.0297(10) 0.0387(11) 0.0119(8) 0.0092(8) 0.0165(8)
C26 0.0246(9) 0.0323(10) 0.0353(11) 0.0175(9) 0.0078(8) 0.0148(8)
C27 0.0214(8) 0.0302(9) 0.0235(9) 0.0133(7) 0.0063(7) 0.0093(7)
C28 0.0241(8) 0.0259(9) 0.0219(8) 0.0108(7) 0.0135(7) 0.0092(7)
C29 0.0167(7) 0.0221(8) 0.0257(9) 0.0129(7) 0.0083(7) 0.0058(6)
C30 0.0187(7) 0.0161(7) 0.0165(7) 0.0060(6) 0.0064(6) 0.0031(6)
C31 0.0200(8) 0.0210(8) 0.0173(7) 0.0075(6) 0.0072(6) 0.0076(6)
C32 0.0187(8) 0.0230(8) 0.0174(7) 0.0080(6) 0.0085(6) 0.0070(6)
C33 0.0186(8) 0.0299(9) 0.0278(9) 0.0105(7) 0.0106(7) 0.0084(7)
C34 0.0222(9) 0.0374(11) 0.0329(10) 0.0118(8) 0.0111(8) 0.0158(8)
C35 0.0295(10) 0.0295(10) 0.0316(10) 0.0089(8) 0.0096(8) 0.0175(8)
C36 0.0249(9) 0.0225(9) 0.0281(9) 0.0082(7) 0.0074(7) 0.0098(7)
C37 0.0208(8) 0.0165(7) 0.0263(8) 0.0090(6) 0.0131(7) 0.0077(6)
C38 0.0243(9) 0.0216(8) 0.0242(9) 0.0038(7) 0.0094(7) 0.0026(7)
C39 0.0343(10) 0.0194(9) 0.0355(11) 0.0079(8) 0.0150(9) -0.0021(8)
C40 0.0384(11) 0.0360(11) 0.0339(11) 0.0200(9) 0.0152(9) 0.0030(9)
C41 0.0288(10) 0.0361(11) 0.0255(9) 0.0120(8) 0.0094(8) 0.0043(8)
C42 0.0195(8) 0.0215(8) 0.0281(9) 0.0065(7) 0.0109(7) 0.0039(7)
C43 0.0252(9) 0.0325(10) 0.0414(12) 0.0089(9) 0.0132(9) 0.0148(8)
C44 0.0393(11) 0.0271(10) 0.0381(11) 0.0118(8) 0.0176(9) 0.0184(9)

loop_
_geom_bond_atom_site_label_1
_geom_bond_atom_site_label_2
_geom_bond_distance
_geom_bond_site_symmetry_2
_geom_bond_publ_flag
Br1 C1 1.9155(17) . ?
Br2 C20 1.9053(17) . ?
S1 C29 1.7323(18) . ?
S1 C30 1.7295(17) . ?
S2 C29 1.7521(18) . ?
S2 C37 1.7763(18) . ?
S3 C23 1.7321(17) . ?
S3 C28 1.7187(19) . ?
O1 C17 1.369(2) . ?
O1 C43 1.438(2) . ?
O2 C6 1.369(2) . ?
O2 C44 1.435(3) . ?
C1 C2 1.378(2) . ?
C1 C32 1.429(2) . ?
C2 C3 1.493(2) . ?
C2 C9 1.449(2) . ?
C3 C4 1.394(2) . ?
C3 C8 1.404(2) . ?
C4 H4 0.9500 . ?
C4 C5 1.391(2) . ?
C5 H5 0.9500 . ?
C5 C6 1.394(2) . ?
C6 C7 1.394(3) . ?
C7 H7 0.9500 . ?
C7 C8 1.384(3) . ?
C8 H8 0.9500 . ?
C9 C10 1.459(2) . ?
C9 C30 1.394(2) . ?
C10 C11 1.477(2) . ?
C10 C29 1.372(2) . ?
C11 C12 1.450(2) . ?
C11 C28 1.363(2) . ?
C12 C13 1.440(2) . ?
C12 C23 1.396(2) . ?
C13 C14 1.491(2) . ?
C13 C20 1.375(2) . ?
C14 C15 1.392(2) . ?
C14 C19 1.397(2) . ?
C15 H15 0.9500 . ?
C15 C16 1.392(2) . ?
C16 H16 0.9500 . ?
C16 C17 1.382(3) . ?
C17 C18 1.400(3) . ?
C18 H18 0.9500 . ?
C18 C19 1.386(3) . ?
C18 Br3 1.785(9) . ?
C19 H19 0.9500 . ?
C20 C21 1.434(2) . ?
C21 C22 1.422(2) . ?
C21 C27 1.421(2) . ?
C22 C23 1.425(2) . ?
C22 C24 1.410(3) . ?
C24 H24 0.9500 . ?
C24 C25 1.376(3) . ?
C25 H25 0.9500 . ?
C25 C26 1.399(3) . ?
C26 H26 0.9500 . ?
C26 C27 1.375(3) . ?
C27 H27 0.9500 . ?
C28 H28 0.9500 . ?
C30 C31 1.426(2) . ?
C31 C32 1.420(2) . ?
C31 C36 1.415(2) . ?
C32 C33 1.422(2) . ?
C33 H33 0.9500 . ?
C33 C34 1.375(3) . ?
C34 H34 0.9500 . ?
C34 C35 1.402(3) . ?
C35 H35 0.9500 . ?
C35 C36 1.379(3) . ?
C36 H36 0.9500 . ?
C37 C38 1.391(2) . ?
C37 C42 1.395(3) . ?
C38 H38 0.9500 . ?
C38 C39 1.381(3) . ?
C39 H39 0.9500 . ?
C39 C40 1.393(3) . ?
C40 H40 0.9500 . ?
C40 C41 1.394(3) . ?
C41 H41 0.9500 . ?
C41 C42 1.392(3) . ?
C42 H42 0.9500 . ?
C43 H43A 0.9800 . ?
C43 H43B 0.9800 . ?
C43 H43C 0.9800 . ?
C44 H44A 0.9800 . ?
C44 H44B 0.9800 . ?
C44 H44C 0.9800 . ?

loop_
_geom_angle_atom_site_label_1
_geom_angle_atom_site_label_2
_geom_angle_atom_site_label_3
_geom_angle
_geom_angle_site_symmetry_1
_geom_angle_site_symmetry_3
_geom_angle_publ_flag
C30 S1 C29 91.14(8) . . ?
C29 S2 C37 103.09(8) . . ?
C28 S3 C23 91.07(8) . . ?
C17 O1 C43 116.65(15) . . ?
C6 O2 C44 116.28(15) . . ?
C2 C1 Br1 118.37(13) . . ?
C2 C1 C32 124.97(15) . . ?
C32 C1 Br1 116.59(12) . . ?
C1 C2 C3 121.80(15) . . ?
C1 C2 C9 116.90(15) . . ?
C9 C2 C3 121.30(15) . . ?
C4 C3 C2 121.26(15) . . ?
C4 C3 C8 117.55(16) . . ?
C8 C3 C2 121.18(15) . . ?
C3 C4 H4 119.0 . . ?
C5 C4 C3 121.91(16) . . ?
C5 C4 H4 119.0 . . ?
C4 C5 H5 120.4 . . ?
C4 C5 C6 119.22(16) . . ?
C6 C5 H5 120.4 . . ?
O2 C6 C5 123.50(16) . . ?
O2 C6 C7 116.58(16) . . ?
C5 C6 C7 119.92(16) . . ?
C6 C7 H7 120.0 . . ?
C8 C7 C6 119.93(16) . . ?
C8 C7 H7 120.0 . . ?
C3 C8 H8 119.4 . . ?
C7 C8 C3 121.27(16) . . ?
C7 C8 H8 119.4 . . ?
C2 C9 C10 129.67(15) . . ?
C30 C9 C2 118.84(15) . . ?
C30 C9 C10 111.41(14) . . ?
C9 C10 C11 127.22(15) . . ?
C29 C10 C9 111.49(15) . . ?
C29 C10 C11 121.26(15) . . ?
C12 C11 C10 126.31(14) . . ?
C28 C11 C10 122.22(15) . . ?
C28 C11 C12 111.46(15) . . ?
C13 C12 C11 128.92(15) . . ?
C23 C12 C11 111.48(14) . . ?
C23 C12 C13 119.49(15) . . ?
C12 C13 C14 122.21(15) . . ?
C20 C13 C12 117.10(15) . . ?
C20 C13 C14 120.68(15) . . ?
C15 C14 C13 119.93(15) . . ?
C15 C14 C19 118.05(16) . . ?
C19 C14 C13 121.96(15) . . ?
C14 C15 H15 119.0 . . ?
C16 C15 C14 121.94(16) . . ?
C16 C15 H15 119.0 . . ?
C15 C16 H16 120.4 . . ?
C17 C16 C15 119.25(16) . . ?
C17 C16 H16 120.4 . . ?
O1 C17 C16 124.24(17) . . ?
O1 C17 C18 115.94(16) . . ?
C16 C17 C18 119.82(17) . . ?
C17 C18 H18 119.9 . . ?
C17 C18 Br3 128.8(3) . . ?
C19 C18 C17 120.29(17) . . ?
C19 C18 H18 119.9 . . ?
C19 C18 Br3 110.5(3) . . ?
C14 C19 H19 119.7 . . ?
C18 C19 C14 120.62(16) . . ?
C18 C19 H19 119.7 . . ?
C13 C20 Br2 118.85(13) . . ?
C13 C20 C21 124.30(15) . . ?
C21 C20 Br2 116.79(12) . . ?
C22 C21 C20 118.26(15) . . ?
C27 C21 C20 123.48(16) . . ?
C27 C21 C22 118.26(16) . . ?
C21 C22 C23 117.21(15) . . ?
C24 C22 C21 119.48(16) . . ?
C24 C22 C23 123.30(16) . . ?
C12 C23 S3 111.96(13) . . ?
C12 C23 C22 123.03(15) . . ?
C22 C23 S3 125.02(13) . . ?
C22 C24 H24 119.6 . . ?
C25 C24 C22 120.75(18) . . ?
C25 C24 H24 119.6 . . ?
C24 C25 H25 120.0 . . ?
C24 C25 C26 120.02(18) . . ?
C26 C25 H25 120.0 . . ?
C25 C26 H26 119.7 . . ?
C27 C26 C25 120.68(18) . . ?
C27 C26 H26 119.7 . . ?
C21 C27 H27 119.6 . . ?
C26 C27 C21 120.71(18) . . ?
C26 C27 H27 119.6 . . ?
S3 C28 H28 123.1 . . ?
C11 C28 S3 113.84(14) . . ?
C11 C28 H28 123.1 . . ?
S1 C29 S2 120.20(10) . . ?
C10 C29 S1 113.30(13) . . ?
C10 C29 S2 125.84(14) . . ?
C9 C30 S1 112.50(13) . . ?
C9 C30 C31 123.66(15) . . ?
C31 C30 S1 123.84(13) . . ?
C32 C31 C30 117.47(15) . . ?
C36 C31 C30 122.57(16) . . ?
C36 C31 C32 119.95(16) . . ?
C31 C32 C1 117.86(15) . . ?
C31 C32 C33 118.01(16) . . ?
C33 C32 C1 124.13(16) . . ?
C32 C33 H33 119.5 . . ?
C34 C33 C32 120.94(18) . . ?
C34 C33 H33 119.5 . . ?
C33 C34 H34 119.7 . . ?
C33 C34 C35 120.60(18) . . ?
C35 C34 H34 119.7 . . ?
C34 C35 H35 119.9 . . ?
C36 C35 C34 120.18(18) . . ?
C36 C35 H35 119.9 . . ?
C31 C36 H36 119.9 . . ?
C35 C36 C31 120.28(18) . . ?
C35 C36 H36 119.9 . . ?
C38 C37 S2 116.64(14) . . ?
C38 C37 C42 120.21(17) . . ?
C42 C37 S2 123.13(13) . . ?
C37 C38 H38 119.9 . . ?
C39 C38 C37 120.11(18) . . ?
C39 C38 H38 119.9 . . ?
C38 C39 H39 119.8 . . ?
C38 C39 C40 120.45(18) . . ?
C40 C39 H39 119.8 . . ?
C39 C40 H40 120.4 . . ?
C39 C40 C41 119.23(19) . . ?
C41 C40 H40 120.4 . . ?
C40 C41 H41 119.6 . . ?
C42 C41 C40 120.76(19) . . ?
C42 C41 H41 119.6 . . ?
C37 C42 H42 120.4 . . ?
C41 C42 C37 119.14(17) . . ?
C41 C42 H42 120.4 . . ?
O1 C43 H43A 109.5 . . ?
O1 C43 H43B 109.5 . . ?
O1 C43 H43C 109.5 . . ?
H43A C43 H43B 109.5 . . ?
H43A C43 H43C 109.5 . . ?
H43B C43 H43C 109.5 . . ?
O2 C44 H44A 109.5 . . ?
O2 C44 H44B 109.5 . . ?
O2 C44 H44C 109.5 . . ?
H44A C44 H44B 109.5 . . ?
H44A C44 H44C 109.5 . . ?
H44B C44 H44C 109.5 . . ?

loop_
_geom_torsion_atom_site_label_1
_geom_torsion_atom_site_label_2
_geom_torsion_atom_site_label_3
_geom_torsion_atom_site_label_4
_geom_torsion
_geom_torsion_site_symmetry_1
_geom_torsion_site_symmetry_2
_geom_torsion_site_symmetry_3
_geom_torsion_site_symmetry_4
_geom_torsion_publ_flag
Br1 C1 C2 C3 6.7(2) . . . . ?
Br1 C1 C2 C9 -172.60(11) . . . . ?
Br1 C1 C32 C31 171.47(12) . . . . ?
Br1 C1 C32 C33 -9.4(2) . . . . ?
Br2 C20 C21 C22 172.31(12) . . . . ?
Br2 C20 C21 C27 -8.0(2) . . . . ?
S1 C30 C31 C32 -176.40(13) . . . . ?
S1 C30 C31 C36 4.8(2) . . . . ?
S2 C37 C38 C39 179.37(16) . . . . ?
S2 C37 C42 C41 -178.24(15) . . . . ?
O1 C17 C18 C19 -178.41(18) . . . . ?
O1 C17 C18 Br3 10.1(4) . . . . ?
O2 C6 C7 C8 -176.31(17) . . . . ?
C1 C2 C3 C4 -116.55(19) . . . . ?
C1 C2 C3 C8 64.4(2) . . . . ?
C1 C2 C9 C10 177.57(16) . . . . ?
C1 C2 C9 C30 1.0(2) . . . . ?
C1 C32 C33 C34 -178.07(18) . . . . ?
C2 C1 C32 C31 -5.2(3) . . . . ?
C2 C1 C32 C33 173.90(17) . . . . ?
C2 C3 C4 C5 -175.32(16) . . . . ?
C2 C3 C8 C7 175.47(16) . . . . ?
C2 C9 C10 C11 9.2(3) . . . . ?
C2 C9 C10 C29 -172.82(16) . . . . ?
C2 C9 C30 S1 175.19(12) . . . . ?
C2 C9 C30 C31 -4.9(2) . . . . ?
C3 C2 C9 C10 -1.7(3) . . . . ?
C3 C2 C9 C30 -178.31(15) . . . . ?
C3 C4 C5 C6 -0.2(3) . . . . ?
C4 C3 C8 C7 -3.6(3) . . . . ?
C4 C5 C6 O2 176.46(17) . . . . ?
C4 C5 C6 C7 -3.7(3) . . . . ?
C5 C6 C7 C8 3.8(3) . . . . ?
C6 C7 C8 C3 -0.1(3) . . . . ?
C8 C3 C4 C5 3.7(3) . . . . ?
C9 C2 C3 C4 62.7(2) . . . . ?
C9 C2 C3 C8 -116.30(18) . . . . ?
C9 C10 C11 C12 68.1(2) . . . . ?
C9 C10 C11 C28 -111.7(2) . . . . ?
C9 C10 C29 S1 -4.22(19) . . . . ?
C9 C10 C29 S2 -174.86(13) . . . . ?
C9 C30 C31 C32 3.7(3) . . . . ?
C9 C30 C31 C36 -175.11(17) . . . . ?
C10 C9 C30 S1 -1.97(18) . . . . ?
C10 C9 C30 C31 177.94(15) . . . . ?
C10 C11 C12 C13 9.1(3) . . . . ?
C10 C11 C12 C23 -175.01(16) . . . . ?
C10 C11 C28 S3 176.61(13) . . . . ?
C11 C10 C29 S1 173.88(13) . . . . ?
C11 C10 C29 S2 3.2(3) . . . . ?
C11 C12 C13 C14 -1.5(3) . . . . ?
C11 C12 C13 C20 176.93(16) . . . . ?
C11 C12 C23 S3 -4.29(18) . . . . ?
C11 C12 C23 C22 175.82(15) . . . . ?
C12 C11 C28 S3 -3.2(2) . . . . ?
C12 C13 C14 C15 -109.96(19) . . . . ?
C12 C13 C14 C19 73.0(2) . . . . ?
C12 C13 C20 Br2 -172.10(12) . . . . ?
C12 C13 C20 C21 5.0(2) . . . . ?
C13 C12 C23 S3 172.07(12) . . . . ?
C13 C12 C23 C22 -7.8(3) . . . . ?
C13 C14 C15 C16 -176.62(16) . . . . ?
C13 C14 C19 C18 175.94(17) . . . . ?
C13 C20 C21 C22 -4.8(3) . . . . ?
C13 C20 C21 C27 174.88(17) . . . . ?
C14 C13 C20 Br2 6.3(2) . . . . ?
C14 C13 C20 C21 -176.58(15) . . . . ?
C14 C15 C16 C17 1.1(3) . . . . ?
C15 C14 C19 C18 -1.2(3) . . . . ?
C15 C16 C17 O1 177.81(18) . . . . ?
C15 C16 C17 C18 -2.1(3) . . . . ?
C16 C17 C18 C19 1.5(3) . . . . ?
C16 C17 C18 Br3 -169.9(4) . . . . ?
C17 C18 C19 C14 0.2(3) . . . . ?
C19 C14 C15 C16 0.6(3) . . . . ?
C20 C13 C14 C15 71.7(2) . . . . ?
C20 C13 C14 C19 -105.4(2) . . . . ?
C20 C21 C22 C23 -1.6(2) . . . . ?
C20 C21 C22 C24 177.62(16) . . . . ?
C20 C21 C27 C26 -176.49(17) . . . . ?
C21 C22 C23 S3 -172.02(13) . . . . ?
C21 C22 C23 C12 7.9(2) . . . . ?
C21 C22 C24 C25 -0.9(3) . . . . ?
C22 C21 C27 C26 3.2(3) . . . . ?
C22 C24 C25 C26 2.9(3) . . . . ?
C23 S3 C28 C11 0.65(15) . . . . ?
C23 C12 C13 C14 -177.13(15) . . . . ?
C23 C12 C13 C20 1.3(2) . . . . ?
C23 C22 C24 C25 178.26(18) . . . . ?
C24 C22 C23 S3 8.8(3) . . . . ?
C24 C22 C23 C12 -171.32(17) . . . . ?
C24 C25 C26 C27 -1.8(3) . . . . ?
C25 C26 C27 C21 -1.3(3) . . . . ?
C27 C21 C22 C23 178.68(16) . . . . ?
C27 C21 C22 C24 -2.1(2) . . . . ?
C28 S3 C23 C12 2.17(14) . . . . ?
C28 S3 C23 C22 -177.94(16) . . . . ?
C28 C11 C12 C13 -171.16(16) . . . . ?
C28 C11 C12 C23 4.8(2) . . . . ?
C29 S1 C30 C9 -0.29(14) . . . . ?
C29 S1 C30 C31 179.79(15) . . . . ?
C29 S2 C37 C38 -147.74(15) . . . . ?
C29 S2 C37 C42 33.84(17) . . . . ?
C29 C10 C11 C12 -109.7(2) . . . . ?
C29 C10 C11 C28 70.5(2) . . . . ?
C30 S1 C29 S2 173.90(12) . . . . ?
C30 S1 C29 C10 2.67(15) . . . . ?
C30 C9 C10 C11 -174.01(16) . . . . ?
C30 C9 C10 C29 3.9(2) . . . . ?
C30 C31 C32 C1 1.2(2) . . . . ?
C30 C31 C32 C33 -177.95(16) . . . . ?
C30 C31 C36 C35 176.68(18) . . . . ?
C31 C32 C33 C34 1.1(3) . . . . ?
C32 C1 C2 C3 -176.64(15) . . . . ?
C32 C1 C2 C9 4.0(2) . . . . ?
C32 C31 C36 C35 -2.1(3) . . . . ?
C32 C33 C34 C35 -1.8(3) . . . . ?
C33 C34 C35 C36 0.6(3) . . . . ?
C34 C35 C36 C31 1.4(3) . . . . ?
C36 C31 C32 C1 -179.93(16) . . . . ?
C36 C31 C32 C33 0.9(3) . . . . ?
C37 S2 C29 S1 56.54(13) . . . . ?
C37 S2 C29 C10 -133.40(16) . . . . ?
C37 C38 C39 C40 -1.0(3) . . . . ?
C38 C37 C42 C41 3.4(3) . . . . ?
C38 C39 C40 C41 2.8(4) . . . . ?
C39 C40 C41 C42 -1.5(4) . . . . ?
C40 C41 C42 C37 -1.5(3) . . . . ?
C42 C37 C38 C39 -2.2(3) . . . . ?
C43 O1 C17 C16 12.3(3) . . . . ?
C43 O1 C17 C18 -167.78(18) . . . . ?
C44 O2 C6 C5 -14.0(3) . . . . ?
C44 O2 C6 C7 166.07(17) . . . . ?
Br3 C18 C19 C14 173.1(3) . . . . ?

_shelx_res_file                  
;
TITL mo_2318_cg_0m_a.res in P-1
    mo_2318_cg_0m.res
    created by SHELXL-2018/3 at 14:18:27 on 14-May-2024
REM Old TITL mo_2318_CG_0m in P-1
REM SHELXT solution in P-1: R1 0.256, Rweak 0.020, Alpha 0.067
REM <I/s> 0.000 for 0 systematic absences, Orientation as input
REM Formula found by SHELXT: C49 Br2
CELL 0.71073 11.8299 12.3531 13.52 101.759 107.913 105.919
ZERR 2 0.0007 0.001 0.0011 0.002 0.002 0.002
LATT 1
SFAC C H Br O S
UNIT 88 56 4.05 4 6

L.S. 4
PLAN  5
SIZE 0.068 0.284 0.362
TEMP -173.15
CONF
BOND
list 4
MORE -1
BOND $H
fmap 2
acta
REM <olex2.extras>
REM <HklSrc "%.\\mo_2318_CG_0m.hkl">
REM </olex2.extras>

WGHT    0.036100    1.494700
FVAR       0.42148
BR1   3    0.828695    0.608711    0.905348    11.00000    0.01930    0.02110 =
         0.01887    0.00600    0.00802    0.00022
BR2   3    0.213231    0.447520    0.364998    11.00000    0.02520    0.02568 =
         0.01583    0.00741    0.00939    0.00740
S1    5    0.364761    0.123096    0.762714    11.00000    0.01913    0.01722 =
         0.02761    0.01037    0.00720    0.00439
S2    5    0.104853    0.137740    0.724946    11.00000    0.01680    0.02898 =
         0.03894    0.02155    0.00706    0.00497
S3    5    0.147272    0.546893    0.820095    11.00000    0.02356    0.02670 =
         0.02358    0.00835    0.01571    0.01061
O1    4    0.450758    0.088352    0.443020    11.00000    0.02382    0.02194 =
         0.04960    0.00233    0.01309    0.01062
O2    4    0.443454    0.876089    0.852035    11.00000    0.04179    0.02187 =
         0.03109    0.01299    0.01728    0.01715
C1    1    0.688115    0.460678    0.847170    11.00000    0.01766    0.01800 =
         0.01493    0.00566    0.00752    0.00302
C2    1    0.567613    0.462824    0.828744    11.00000    0.01820    0.01688 =
         0.01439    0.00547    0.00790    0.00463
C3    1    0.542779    0.575984    0.841337    11.00000    0.01815    0.01647 =
         0.01545    0.00466    0.00646    0.00434
C4    1    0.497862    0.616259    0.920195    11.00000    0.02155    0.01822 =
         0.01598    0.00683    0.00809    0.00545
AFIX  43
H4    2    0.489000    0.573702    0.970193    11.00000   -1.20000
AFIX   0
C5    1    0.465647    0.716958    0.927783    11.00000    0.02405    0.02030 =
         0.01639    0.00476    0.00839    0.00788
AFIX  43
H5    2    0.435013    0.742578    0.982090    11.00000   -1.20000
AFIX   0
C6    1    0.478846    0.779804    0.854778    11.00000    0.02642    0.01624 =
         0.02011    0.00569    0.00650    0.00719
C7    1    0.530712    0.745412    0.779471    11.00000    0.02749    0.01971 =
         0.01911    0.00959    0.00941    0.00583
AFIX  43
H7    2    0.544552    0.790953    0.732645    11.00000   -1.20000
AFIX   0
C8    1    0.561996    0.644881    0.773027    11.00000    0.02331    0.01805 =
         0.01753    0.00582    0.01040    0.00410
AFIX  43
H8    2    0.597152    0.622025    0.721401    11.00000   -1.20000
AFIX   0
C9    1    0.465776    0.349961    0.797658    11.00000    0.01742    0.01791 =
         0.01387    0.00620    0.00756    0.00460
C10   1    0.331106    0.324194    0.776826    11.00000    0.01813    0.02017 =
         0.01648    0.00882    0.00794    0.00574
C11   1    0.262280    0.407296    0.767777    11.00000    0.01749    0.01919 =
         0.01777    0.00798    0.00900    0.00496
C12   1    0.235117    0.460181    0.680969    11.00000    0.01481    0.01770 =
         0.01692    0.00581    0.00766    0.00436
C13   1    0.252397    0.433464    0.579095    11.00000    0.01609    0.01692 =
         0.01694    0.00464    0.00752    0.00372
C14   1    0.307394    0.342700    0.549019    11.00000    0.01878    0.01864 =
         0.01475    0.00528    0.00725    0.00634
C15   1    0.428427    0.377922    0.546226    11.00000    0.02043    0.01817 =
         0.01842    0.00433    0.00950    0.00430
AFIX  43
H15   2    0.476573    0.460191    0.567504    11.00000   -1.20000
AFIX   0
C16   1    0.480946    0.296128    0.513173    11.00000    0.01986    0.02256 =
         0.02339    0.00428    0.01061    0.00632
AFIX  43
H16   2    0.564315    0.322351    0.513159    11.00000   -1.20000
AFIX   0
C17   1    0.410428    0.176334    0.480377    11.00000    0.02218    0.02116 =
         0.02538    0.00440    0.00809    0.00982
C18   1    0.289400    0.138805    0.484220    11.00000    0.02059    0.01705 =
         0.03145    0.00681    0.00610    0.00433
PART 2
AFIX  43
H18   2    0.241746    0.056475    0.463369     1.00125   -1.20000
AFIX   0
PART 0
C19   1    0.238755    0.221254    0.518321    11.00000    0.01618    0.01948 =
         0.02401    0.00702    0.00691    0.00426
AFIX  43
H19   2    0.156623    0.194945    0.520844    11.00000   -1.20000
AFIX   0
C20   1    0.212861    0.493446    0.508218    11.00000    0.01809    0.02057 =
         0.01525    0.00575    0.00671    0.00441
C21   1    0.165217    0.586248    0.532842    11.00000    0.01672    0.02025 =
         0.02101    0.00758    0.00637    0.00518
C22   1    0.148691    0.612661    0.633739    11.00000    0.01479    0.02103 =
         0.02122    0.00667    0.00619    0.00588
C23   1    0.177812    0.542269    0.702262    11.00000    0.01646    0.02054 =
         0.01874    0.00545    0.00904    0.00566
C24   1    0.106581    0.706434    0.661969    11.00000    0.01979    0.02953 =
         0.02642    0.00689    0.00826    0.01196
AFIX  43
H24   2    0.094294    0.723496    0.728823    11.00000   -1.20000
AFIX   0
C25   1    0.083088    0.773504    0.593769    11.00000    0.02448    0.02967 =
         0.03870    0.01185    0.00917    0.01650
AFIX  43
H25   2    0.058525    0.838723    0.615191    11.00000   -1.20000
AFIX   0
C26   1    0.095372    0.745663    0.492868    11.00000    0.02456    0.03228 =
         0.03535    0.01749    0.00785    0.01479
AFIX  43
H26   2    0.076694    0.790862    0.445208    11.00000   -1.20000
AFIX   0
C27   1    0.134192    0.653575    0.462012    11.00000    0.02143    0.03015 =
         0.02354    0.01331    0.00630    0.00928
AFIX  43
H27   2    0.140342    0.634749    0.392596    11.00000   -1.20000
AFIX   0
C28   1    0.216105    0.444065    0.844016    11.00000    0.02411    0.02592 =
         0.02187    0.01082    0.01350    0.00918
AFIX  43
H28   2    0.221483    0.415469    0.904792    11.00000   -1.20000
AFIX   0
C29   1    0.269002    0.207054    0.761963    11.00000    0.01666    0.02212 =
         0.02570    0.01290    0.00831    0.00583
C30   1    0.495030    0.247412    0.789944    11.00000    0.01871    0.01609 =
         0.01654    0.00604    0.00638    0.00311
C31   1    0.618636    0.245436    0.802938    11.00000    0.01995    0.02097 =
         0.01734    0.00748    0.00716    0.00764
C32   1    0.718160    0.355682    0.831428    11.00000    0.01875    0.02299 =
         0.01739    0.00797    0.00845    0.00703
C33   1    0.840954    0.354516    0.841059    11.00000    0.01862    0.02989 =
         0.02777    0.01052    0.01060    0.00835
AFIX  43
H33   2    0.909370    0.427274    0.861238    11.00000   -1.20000
AFIX   0
C34   1    0.862034    0.249616    0.821586    11.00000    0.02224    0.03737 =
         0.03290    0.01177    0.01111    0.01576
AFIX  43
H34   2    0.944108    0.250482    0.826351    11.00000   -1.20000
AFIX   0
C35   1    0.763541    0.141376    0.794762    11.00000    0.02951    0.02949 =
         0.03156    0.00890    0.00960    0.01750
AFIX  43
H35   2    0.779370    0.069460    0.782166    11.00000   -1.20000
AFIX   0
C36   1    0.643740    0.138995    0.786609    11.00000    0.02494    0.02248 =
         0.02810    0.00820    0.00736    0.00984
AFIX  43
H36   2    0.577781    0.065583    0.769959    11.00000   -1.20000
AFIX   0
C37   1    0.097286    0.055943    0.818137    11.00000    0.02082    0.01647 =
         0.02632    0.00900    0.01313    0.00770
C38   1   -0.005627   -0.050478    0.780063    11.00000    0.02430    0.02164 =
         0.02420    0.00375    0.00937    0.00260
AFIX  43
H38   2   -0.067781   -0.075534    0.707718    11.00000   -1.20000
AFIX   0
C39   1   -0.017560   -0.119732    0.847272    11.00000    0.03435    0.01943 =
         0.03549    0.00788    0.01503   -0.00211
AFIX  43
H39   2   -0.088696   -0.191709    0.821276    11.00000   -1.20000
AFIX   0
C40   1    0.073994   -0.084771    0.952912    11.00000    0.03838    0.03598 =
         0.03391    0.02002    0.01516    0.00303
AFIX  43
H40   2    0.067721   -0.134162    0.997928    11.00000   -1.20000
AFIX   0
C41   1    0.174944    0.023548    0.991818    11.00000    0.02876    0.03615 =
         0.02547    0.01201    0.00940    0.00434
AFIX  43
H41   2    0.236538    0.048788    1.064430    11.00000   -1.20000
AFIX   0
C42   1    0.186527    0.095164    0.925472    11.00000    0.01952    0.02153 =
         0.02814    0.00647    0.01086    0.00389
AFIX  43
H42   2    0.254334    0.169774    0.952951    11.00000   -1.20000
AFIX   0
C43   1    0.583100    0.123293    0.459071    11.00000    0.02519    0.03248 =
         0.04136    0.00895    0.01316    0.01477
AFIX 137
H43A  2    0.600665    0.174884    0.415105    11.00000   -1.50000
H43B  2    0.602988    0.052581    0.436378    11.00000   -1.50000
H43C  2    0.635866    0.166234    0.536670    11.00000   -1.50000
AFIX   0
C44   1    0.364244    0.894708    0.910658    11.00000    0.03926    0.02715 =
         0.03813    0.01181    0.01762    0.01837
AFIX 137
H44A  2    0.290376    0.821616    0.887461    11.00000   -1.50000
H44B  2    0.335083    0.958679    0.895099    11.00000   -1.50000
H44C  2    0.413187    0.916542    0.989441    11.00000   -1.50000
AFIX   0
PART 1
BR3   3    0.189513   -0.007245    0.466286     0.02441    0.02769
HKLF 4


REM  mo_2318_cg_0m_a.res in P-1
REM wR2 = 0.075328, GooF = S = 1.02458, Restrained GooF = 1.02458 for all data
REM R1 = 0.028702 for 8597 Fo > 4sig(Fo) and 0.034639 for all 9693 data
REM 468 parameters refined using 0 restraints

END

WGHT      0.0361      1.5061

REM Highest difference peak  1.219,  deepest hole -0.472,  1-sigma level  0.072
Q1    1   0.8155  0.6157  0.8490  11.00000  0.05    1.22
Q2    1   0.2681  0.5071  0.3805  11.00000  0.05    1.08
Q3    1   0.1441  0.4796  0.8235  11.00000  0.05    0.57
Q4    1   0.0277  0.0150  0.8081  11.00000  0.05    0.52
Q5    1   0.2426  0.4219  0.7166  11.00000  0.05    0.48
;
_shelx_res_checksum              90717
####################################################################### 
# 
# This file contains crystal structure data downloaded from the 
# Cambridge Structural Database (CSD) hosted by the Cambridge 
# Crystallographic Data Centre (CCDC).
# 
# Full information about CCDC data access policies and citation 
# guidelines are available at http://www.ccdc.cam.ac.uk/access/V1 
# 
# Audit and citation data items may have been added by the CCDC. 
# Please retain this information to preserve the provenance of 
# this file and to allow appropriate attribution of the data. 
# 
#######################################################################

data_mo_2149_cg_0m
_database_code_depnum_ccdc_archive 'CCDC 2479175'
loop_
_audit_author_name
_audit_author_address
'Christopher Golz'
;Georg August University Goettingen
Germany
;
_audit_update_record             
;
2025-08-08 deposited with the CCDC.	2025-09-11 downloaded from the CCDC.
;
loop_
_audit_author_email
wei.fu@chemie.uni-goettingen.de
'cgolz@gwdg.de '
'malcara@gwdg.de '

_audit_creation_method           
;FinalCif V130 by Daniel Kratzert, Freiburg 2023, 
https://dkratzert.de/finalcif.html
;
_audit_creation_date             2023-11-16
_diffrn_source_power             0.07
_exptl_crystal_colour_primary    yellow
_olex2_refinement_description    
;
1. Fixed Uiso
 At 1.2 times of:
  All C(H) groups
2. Restrained distances
 F7A-C71A \\sim F7B-C71B
 with sigma of 0.02
 F11A-C50A \\sim F11B-C50B
 with sigma of 0.02
 F12A-C50A \\sim F12B-C50B
 with sigma of 0.02
 F10A-F11A \\sim F10B-F11B
 with sigma of 0.04
 F10A-F12A \\sim F10B-F12B
 with sigma of 0.04
 F10A-C50A \\sim F10B-C50B
 with sigma of 0.02
 F11A-F12A \\sim F11B-F12B
 with sigma of 0.04
 F11A-C47 \\sim F11B-C47
 with sigma of 0.04
 F12A-C47 \\sim F12B-C47
 with sigma of 0.04
 F8A-C71A \\sim F8B-C71B
 with sigma of 0.02
 F11B-C50B \\sim F11C-C50C
 with sigma of 0.02
 F10B-F11B \\sim F10C-F11C
 with sigma of 0.04
 F11B-F12B \\sim F11C-F12C
 with sigma of 0.04
 F11B-C47 \\sim F11C-C47
 with sigma of 0.04
 F9A-C71A \\sim F9B-C71B
 with sigma of 0.02
 C47-C50A \\sim C47-C50B
 with sigma of 0.02
 C68-C71A \\sim C68-C71B
 with sigma of 0.02
 F7A-F8A \\sim F7B-F8B
 with sigma of 0.04
 F7A-F9A \\sim F7B-F9B
 with sigma of 0.04
 F7A-C68 \\sim F7B-C68
 with sigma of 0.04
 F10A-C47 \\sim F10B-C47
 with sigma of 0.04
 F8A-F9A \\sim F8B-F9B
 with sigma of 0.04
 F8A-C68 \\sim F8B-C68
 with sigma of 0.04
 F9A-C68 \\sim F9B-C68
 with sigma of 0.04
 F10B-C50B \\sim F10C-C50C
 with sigma of 0.02
 F12B-C50B \\sim F12C-C50C
 with sigma of 0.02
 C47-C50B \\sim C47-C50C
 with sigma of 0.02
 F10B-F12B \\sim F10C-F12C
 with sigma of 0.04
 F10B-C47 \\sim F10C-C47
 with sigma of 0.04
 F1A-C28 \\sim F1B-C28
 with sigma of 0.02
 F2A-C28 \\sim F2B-C28
 with sigma of 0.02
 F12B-C47 \\sim F12C-C47
 with sigma of 0.04
 F3A-C28 \\sim F3B-C28
 with sigma of 0.02
 F1A-C28 \\sim F2C-C28
 with sigma of 0.02
 F2A-C28 \\sim F3C-C28
 with sigma of 0.02
 F3A-C28 \\sim F1C-C28
 with sigma of 0.02
3. Uiso/Uaniso restraints and constraints
Uanis(F11C) \\sim Ueq, Uanis(F11B) \\sim Ueq, Uanis(F12A) \\sim Ueq: with sigma
of 0.005 and sigma for terminal atoms of 0.01
4. Rigid body (RIGU) restrains
 F10B, F11B, F12B, C47, C50B
 with sigma for 1-2 distances of 0.001 and sigma for 1-3 distances of 0.002
 F10A, F11A, F12A, C47, C50A
 with sigma for 1-2 distances of 0.001 and sigma for 1-3 distances of 0.002
 F10C, C50C, F11C, F12C, C47
 with sigma for 1-2 distances of 0.001 and sigma for 1-3 distances of 0.002
 F10B, F11B, F12B, C50B, C47
 with sigma for 1-2 distances of 0.001 and sigma for 1-3 distances of 0.002
 F1A, F2A, F3A, C28
 with sigma for 1-2 distances of 0.001 and sigma for 1-3 distances of 0.002
 F1C, F2C, F3C, C28
 with sigma for 1-2 distances of 0.001 and sigma for 1-3 distances of 0.002
5. Others
 1*[Sof(F1A)+Sof(F2A)+Sof(F3A)]+1*[Sof(F1B)+Sof(F2B)+Sof(F3B)]+1*[Sof(F1C)+
 Sof(F2C)+Sof(F3C)]=1 with esd of 0.0001
 1*[Sof(F10A)+Sof(F11A)+Sof(F12A)+Sof(C50A)]+1*[Sof(F10B)+Sof(F11B)+Sof(F12B)+
 Sof(C50B)]+1*[Sof(F10C)+Sof(C50C)+Sof(F11C)+Sof(F12C)]=1 with esd of 0.0001
 Sof(F7B)=Sof(F8B)=Sof(F9B)=Sof(C71B)=1-FVAR(1)
 Sof(F7A)=Sof(F8A)=Sof(F9A)=Sof(C71A)=FVAR(1)
 Sof(F10A)=Sof(F11A)=Sof(F12A)=Sof(C50A)=FVAR(2)
 Sof(F1A)=Sof(F2A)=Sof(F3A)=FVAR(3)
 Sof(F1B)=Sof(F2B)=Sof(F3B)=FVAR(4)
 Sof(F1C)=Sof(F2C)=Sof(F3C)=FVAR(5)
 Sof(F10B)=Sof(F11B)=Sof(F12B)=Sof(C50B)=FVAR(6)
 Sof(F10C)=Sof(C50C)=Sof(F11C)=Sof(F12C)=FVAR(7)
6.a Aromatic/amide H refined with riding coordinates:
 C3(H3), C4(H4), C5(H5), C6(H6), C8(H8), C11(H11), C12(H12), C14(H14),
 C15(H15), C23(H23), C24(H24), C26(H26), C27(H27), C29(H29), C33(H33), C34(H34),
  C35(H35), C36(H36), C42(H42), C45(H45), C46(H46), C48(H48), C49(H49),
 C57(H57), C61(H61), C62(H62), C63(H63), C64(H64), C66(H66), C67(H67), C69(H69),
  C70(H70), C73(H73), C74(H74), C75(H75), C76(H76)
;
_olex2_submission_special_instructions 'No special instructions were received'
_shelx_SHELXL_version_number     2018/3
_chemical_name_systematic        ?
_chemical_name_common            ?
_chemical_formula_sum            'C38 H18 F6 S3'
_chemical_formula_moiety         'C38 H18 F6 S3'
_chemical_formula_weight         684.70
_chemical_melting_point          ?
_space_group_crystal_system      triclinic
_space_group_IT_number           2
_space_group_name_H-M_alt        'P -1'
_space_group_name_Hall           '-P 1'
_shelx_space_group_comment       
;
The symmetry employed for this shelxl refinement is uniquely defined
by the following loop, which should always be used as a source of
symmetry information in preference to the above space-group names.
They are only intended as comments.
;

loop_
_space_group_symop_operation_xyz
'x, y, z'
'-x, -y, -z'

_cell_length_a                   13.2828(15)
_cell_length_b                   14.2038(9)
_cell_length_c                   18.067(2)
_cell_angle_alpha                67.511(2)
_cell_angle_beta                 73.705(2)
_cell_angle_gamma                86.208(3)
_cell_volume                     3019.7(5)
_cell_formula_units_Z            4
_cell_measurement_temperature    100.00
_cell_measurement_reflns_used    9325
_cell_measurement_theta_min      2.301
_cell_measurement_theta_max      32.537
_exptl_crystal_description       plank
_exptl_crystal_colour            yellow
_exptl_crystal_recrystallization_method 
'from a mixture of dichloromethane and hexane.'
_exptl_crystal_density_meas      ?
_exptl_crystal_density_method    ?
_exptl_crystal_density_diffrn    1.506
_exptl_crystal_F_000             1392
_exptl_crystal_size_max          0.596
_exptl_crystal_size_mid          0.117
_exptl_crystal_size_min          0.093
_exptl_absorpt_coefficient_mu    0.312
_exptl_absorpt_correction_type   numerical
_exptl_absorpt_correction_T_min  0.9122
_exptl_absorpt_correction_T_max  0.9943
_exptl_absorpt_process_details   
;
SADABS-2016/2 (Bruker,2016/2) was used for absorption correction.
wR2(int) was 0.1309 before and 0.0390 after correction.
The Ratio of minimum to maximum transmission is 0.9174.
The \l/2 correction factor is Not present.
;
_exptl_absorpt_special_details   ?
_shelx_estimated_absorpt_T_min   0.836
_shelx_estimated_absorpt_T_max   0.972
_exptl_transmission_factor_min   ?
_exptl_transmission_factor_max   ?
_exptl_special_details           ?
_diffrn_ambient_temperature      100.00
_diffrn_ambient_environment      N~2~
_diffrn_radiation_type           MoK\a
_diffrn_radiation_wavelength     0.71073
_diffrn_radiation_monochromator  'mirror optics'
_diffrn_measurement_ambient_temperature_device_make 'Oxford Cryostream 800'
_diffrn_radiation_probe          x-ray
_diffrn_source                   'microfocus sealed X-ray tube'
_diffrn_source_type              'Incoatec I\ms'
_diffrn_source_voltage           50.0
_diffrn_source_current           1.4
_diffrn_detector                 CPAD
_diffrn_detector_type            'Bruker PHOTON III'
_diffrn_detector_area_resol_mean 7.41
_diffrn_measurement_device       'four-circle diffractometer'
_diffrn_measurement_device_type  'Bruker D8 VENTURE dual wavelength Mo/Ag'
_diffrn_measurement_method       '\w and \f scans'
_diffrn_measurement_specimen_support 'MiTeGen micromount'
_diffrn_reflns_number            231245
_diffrn_reflns_av_unetI/netI     0.0178
_diffrn_reflns_av_R_equivalents  0.0366
_diffrn_reflns_theta_min         2.047
_diffrn_reflns_theta_max         32.564
_diffrn_reflns_theta_full        25.242
_diffrn_reflns_limit_h_min       -20
_diffrn_reflns_limit_h_max       20
_diffrn_reflns_limit_k_min       -21
_diffrn_reflns_limit_k_max       17
_diffrn_reflns_limit_l_min       -27
_diffrn_reflns_limit_l_max       27
_diffrn_standards_number         0
_diffrn_measured_fraction_theta_max 0.997
_diffrn_measured_fraction_theta_full 1.000
_diffrn_reflns_Laue_measured_fraction_max 0.997
_diffrn_reflns_Laue_measured_fraction_full 1.000
_diffrn_reflns_point_group_measured_fraction_max 0.997
_diffrn_reflns_point_group_measured_fraction_full 1.000
_reflns_number_total             21939
_reflns_number_gt                18748
_reflns_threshold_expression     'I > 2\s(I)'
_reflns_Friedel_coverage         0.000
_reflns_Friedel_fraction_max     .
_reflns_Friedel_fraction_full    .
_reflns_special_details          
;
 Reflections were merged by SHELXL according to the crystal
 class for the calculation of statistics and refinement.
 
 _reflns_Friedel_fraction is defined as the number of unique
 Friedel pairs measured divided by the number that would be
 possible theoretically, ignoring centric projections and
 systematic absences.
;
_computing_data_collection       
'Bruker BIS 8.5.0.27 Release/2023-03-20 and APEX4 2022.10-1'
_computing_cell_refinement       'SAINT V8.40B (?, 2016)'
_computing_data_reduction        'SAINT V8.40B (?, 2016)'
_computing_structure_solution    'XT  (Sheldrick, 2015)'
_computing_structure_refinement  'XL  (Sheldrick, 2008)'
_computing_molecular_graphics    'Olex2 1.5 (Dolomanov et al., 2009)'
_computing_publication_material  'Olex2 1.5 (Dolomanov et al., 2009)'
_refine_special_details          ?
_refine_ls_structure_factor_coef Fsqd
_refine_ls_matrix_type           full
_refine_ls_weighting_scheme      calc
_refine_ls_weighting_details     
'w=1/[\s^2^(Fo^2^)+(0.0466P)^2^+1.2144P] where P=(Fo^2^+2Fc^2^)/3'
_atom_sites_solution_primary     dual
_atom_sites_solution_secondary   ?
_atom_sites_solution_hydrogens   geom
_refine_ls_hydrogen_treatment    constr
_refine_ls_number_reflns         21939
_refine_ls_number_parameters     1016
_refine_ls_number_restraints     195
_refine_ls_R_factor_all          0.0435
_refine_ls_R_factor_gt           0.0347
_refine_ls_wR_factor_ref         0.0953
_refine_ls_wR_factor_gt          0.0886
_refine_ls_goodness_of_fit_ref   1.033
_refine_ls_restrained_S_all      1.039
_refine_ls_shift/su_max          0.002
_refine_ls_shift/su_mean         0.000
_refine_diff_density_max         0.511
_refine_diff_density_min         -0.533
_refine_diff_density_rms         0.056
_refine_ls_extinction_method     none
_refine_ls_extinction_coef       .

loop_
_atom_type_symbol
_atom_type_description
_atom_type_scat_dispersion_real
_atom_type_scat_dispersion_imag
_atom_type_scat_source
C C 0.0033 0.0016 'International Tables Vol C Tables 4.2.6.8 and 6.1.1.4'
H H 0.0000 0.0000 'International Tables Vol C Tables 4.2.6.8 and 6.1.1.4'
F F 0.0171 0.0103 'International Tables Vol C Tables 4.2.6.8 and 6.1.1.4'
S S 0.1246 0.1234 'International Tables Vol C Tables 4.2.6.8 and 6.1.1.4'

_geom_special_details            
;
 All esds (except the esd in the dihedral angle between two l.s. planes)
 are estimated using the full covariance matrix.  The cell esds are taken
 into account individually in the estimation of esds in distances, angles
 and torsion angles; correlations between esds in cell parameters are only
 used when they are defined by crystal symmetry.  An approximate (isotropic)
 treatment of cell esds is used for estimating esds involving l.s. planes.
;

loop_
_atom_site_label
_atom_site_type_symbol
_atom_site_fract_x
_atom_site_fract_y
_atom_site_fract_z
_atom_site_U_iso_or_equiv
_atom_site_adp_type
_atom_site_occupancy
_atom_site_site_symmetry_order
_atom_site_calc_flag
_atom_site_refinement_flags_posn
_atom_site_refinement_flags_adp
_atom_site_refinement_flags_occupancy
_atom_site_disorder_assembly
_atom_site_disorder_group
S1 S -0.06607(2) -0.31623(2) 0.91791(2) 0.01918(5) Uani 1 1 d . . . . .
S2 S -0.06183(2) -0.29253(2) 0.73649(2) 0.02345(5) Uani 1 1 d . . . . .
S3 S 0.04983(2) -0.14869(2) 0.55236(2) 0.02609(6) Uani 1 1 d . . . . .
F1A F 0.5056(4) -0.1967(5) 0.9008(5) 0.0523(12) Uani 0.611(3) 1 d D . P A 1
F1B F 0.4935(8) -0.2229(10) 0.9083(11) 0.064(3) Uani 0.340(3) 1 d D . P A 2
F1C F 0.4949(19) -0.137(2) 0.8982(17) 0.055(6) Uani 0.049(2) 1 d D . P A 3
F2A F 0.3623(3) -0.2820(3) 0.9661(3) 0.0556(12) Uani 0.611(3) 1 d D . P A 1
F2B F 0.3292(6) -0.2562(5) 0.9755(5) 0.0536(19) Uani 0.340(3) 1 d D . P A 2
F2C F 0.436(3) -0.2798(15) 0.9268(18) 0.056(5) Uani 0.049(2) 1 d D . P A 3
F3A F 0.3761(5) -0.1282(4) 0.9583(4) 0.0497(11) Uani 0.611(3) 1 d D . P A 1
F3B F 0.4012(10) -0.1121(8) 0.9435(7) 0.061(3) Uani 0.340(3) 1 d D . P A 2
F3C F 0.329(2) -0.177(2) 0.9767(10) 0.050(5) Uani 0.049(2) 1 d D . P A 3
F4 F 0.20348(7) 0.33009(6) 0.49265(5) 0.03392(17) Uani 1 1 d . . . . .
F5 F 0.03678(8) 0.31559(7) 0.50946(6) 0.0457(2) Uani 1 1 d . . . . .
F6 F 0.09423(6) 0.40045(5) 0.56640(5) 0.03237(16) Uani 1 1 d . . . . .
C1 C 0.00833(7) -0.22218(7) 0.92148(6) 0.01647(16) Uani 1 1 d . . . . .
C2 C 0.01866(8) -0.21831(8) 0.99656(6) 0.01769(17) Uani 1 1 d . . . . .
C3 C -0.02182(9) -0.29588(8) 1.07640(7) 0.02234(19) Uani 1 1 d . . . . .
H3 H -0.059285 -0.353939 1.081803 0.027 Uiso 1 1 calc R U . . .
C4 C -0.00709(9) -0.28746(9) 1.14616(7) 0.0258(2) Uani 1 1 d . . . . .
H4 H -0.034182 -0.339875 1.199401 0.031 Uiso 1 1 calc R U . . .
C5 C 0.04788(10) -0.20162(9) 1.13895(7) 0.0259(2) Uani 1 1 d . . . . .
H5 H 0.058478 -0.196742 1.187243 0.031 Uiso 1 1 calc R U . . .
C6 C 0.08633(9) -0.12478(9) 1.06232(7) 0.0236(2) Uani 1 1 d . . . . .
H6 H 0.122630 -0.066823 1.058304 0.028 Uiso 1 1 calc R U . . .
C7 C 0.07255(8) -0.13081(8) 0.98908(6) 0.01857(17) Uani 1 1 d . . . . .
C8 C 0.10286(8) -0.04775(8) 0.91046(6) 0.01825(17) Uani 1 1 d . . . . .
H8 H 0.132449 0.013097 0.907521 0.022 Uiso 1 1 calc R U . . .
C9 C 0.09093(7) -0.05228(7) 0.83860(6) 0.01528(16) Uani 1 1 d . . . . .
C10 C 0.09719(7) 0.04247(7) 0.76384(6) 0.01509(15) Uani 1 1 d . . . . .
C11 C 0.02500(8) 0.05555(7) 0.71765(6) 0.01646(16) Uani 1 1 d . . . . .
H11 H -0.026665 0.002880 0.734071 0.020 Uiso 1 1 calc R U . . .
C12 C 0.02737(8) 0.14407(8) 0.64821(6) 0.01852(17) Uani 1 1 d . . . . .
H12 H -0.021683 0.151355 0.617127 0.022 Uiso 1 1 calc R U . . .
C13 C 0.10181(8) 0.22166(8) 0.62463(6) 0.01978(18) Uani 1 1 d . . . . .
C14 C 0.17106(8) 0.21257(8) 0.67217(7) 0.02098(18) Uani 1 1 d . . . . .
H14 H 0.220100 0.266978 0.657215 0.025 Uiso 1 1 calc R U . . .
C15 C 0.16827(8) 0.12404(8) 0.74131(6) 0.01841(17) Uani 1 1 d . . . . .
H15 H 0.215104 0.118531 0.773853 0.022 Uiso 1 1 calc R U . . .
C16 C 0.10831(9) 0.31641(9) 0.54856(7) 0.0262(2) Uani 1 1 d . . . . .
C17 C 0.05374(7) -0.14766(7) 0.84294(6) 0.01481(15) Uani 1 1 d . . . . .
C18 C 0.04246(7) -0.17801(7) 0.77766(6) 0.01537(16) Uani 1 1 d . . . . .
C19 C 0.08106(8) -0.14498(7) 0.68806(6) 0.01633(16) Uani 1 1 d . . . . .
C20 C 0.16241(8) -0.07675(7) 0.61968(6) 0.01652(16) Uani 1 1 d . . . . .
C21 C 0.25697(8) -0.03227(7) 0.61930(6) 0.01678(16) Uani 1 1 d . . . . .
C22 C 0.29840(7) -0.07117(7) 0.69314(6) 0.01619(16) Uani 1 1 d . . . . .
C23 C 0.28617(8) -0.17523(7) 0.74362(6) 0.01749(17) Uani 1 1 d . . . . .
H23 H 0.253390 -0.220382 0.728970 0.021 Uiso 1 1 calc R U . . .
C24 C 0.32105(8) -0.21352(8) 0.81458(7) 0.02075(18) Uani 1 1 d . . . . .
H24 H 0.312087 -0.284280 0.848354 0.025 Uiso 1 1 calc R U . . .
C25 C 0.36917(9) -0.14765(8) 0.83586(7) 0.02249(19) Uani 1 1 d . . . . .
C26 C 0.38863(9) -0.04512(8) 0.78364(7) 0.0231(2) Uani 1 1 d . . . . .
H26 H 0.425112 -0.001094 0.796870 0.028 Uiso 1 1 calc R U . . .
C27 C 0.35460(8) -0.00762(8) 0.71238(6) 0.01948(18) Uani 1 1 d . . . . .
H27 H 0.369475 0.061939 0.676098 0.023 Uiso 1 1 calc R U . . .
C28 C 0.40134(11) -0.18693(10) 0.91457(8) 0.0323(3) Uani 1 1 d D . . . .
C29 C 0.31790(9) 0.03563(9) 0.54478(7) 0.02294(19) Uani 1 1 d . . . . .
H29 H 0.377927 0.068495 0.544748 0.028 Uiso 1 1 calc R U . . .
C30 C 0.29421(10) 0.05837(9) 0.46780(7) 0.0263(2) Uani 1 1 d . . . . .
C31 C 0.20971(9) 0.00473(9) 0.46557(6) 0.0242(2) Uani 1 1 d . . . . .
C32 C 0.14746(9) -0.06513(9) 0.54304(6) 0.02087(18) Uani 1 1 d . . . . .
C33 C 0.19067(12) 0.02279(11) 0.38808(7) 0.0333(3) Uani 1 1 d . . . . .
H33 H 0.134104 -0.012974 0.386148 0.040 Uiso 1 1 calc R U . . .
C34 C 0.25371(14) 0.09183(13) 0.31572(8) 0.0437(4) Uani 1 1 d . . . . .
H34 H 0.239966 0.104072 0.264043 0.052 Uiso 1 1 calc R U . . .
C35 C 0.33769(15) 0.14411(14) 0.31742(8) 0.0477(4) Uani 1 1 d . . . . .
H35 H 0.381044 0.191165 0.266799 0.057 Uiso 1 1 calc R U . . .
C36 C 0.35847(13) 0.12828(12) 0.39163(8) 0.0394(3) Uani 1 1 d . . . . .
H36 H 0.416053 0.164283 0.391909 0.047 Uiso 1 1 calc R U . . .
C37 C 0.02396(8) -0.19485(8) 0.65927(7) 0.02074(18) Uani 1 1 d . . . . .
C38 C -0.02753(8) -0.26151(8) 0.81045(6) 0.01799(17) Uani 1 1 d . . . . .
S4 S 0.84114(2) 0.43588(2) 0.14742(2) 0.01822(5) Uani 1 1 d . . . . .
S5 S 0.81411(2) 0.43265(2) 0.32564(2) 0.02017(5) Uani 1 1 d . . . . .
S6 S 0.67081(2) 0.52673(2) 0.44649(2) 0.01848(5) Uani 1 1 d . . . . .
F7A F 0.8167(3) 0.9491(3) -0.1156(3) 0.0396(8) Uani 0.584(3) 1 d D . P B 1
F7B F 0.8110(4) 0.9336(5) -0.1219(4) 0.0613(18) Uani 0.416(3) 1 d D . P B 2
F8A F 0.71940(13) 0.83966(12) -0.11721(8) 0.0385(4) Uani 0.584(3) 1 d D . P B 1
F8B F 0.6530(3) 0.9313(4) -0.13043(17) 0.0784(16) Uani 0.416(3) 1 d D . P B 2
F9A F 0.65995(16) 0.98559(16) -0.12475(10) 0.0490(7) Uani 0.584(3) 1 d D . P B
1
F9B F 0.7082(2) 1.05038(16) -0.10676(13) 0.0467(7) Uani 0.416(3) 1 d D . P B 2
F10A F 0.1390(6) 0.7007(5) 0.3173(6) 0.0489(19) Uani 0.491(3) 1 d D . P C 1
F10B F 0.1018(6) 0.6248(14) 0.3105(6) 0.073(3) Uani 0.165(3) 1 d D . P C 2
F11A F 0.0974(2) 0.5559(5) 0.3180(3) 0.0669(12) Uani 0.491(3) 1 d D . P C 1
F11B F 0.162(2) 0.570(2) 0.4176(10) 0.057(5) Uani 0.165(3) 1 d D U P C 2
F12A F 0.1565(5) 0.5605(6) 0.4141(3) 0.0455(12) Uani 0.491(3) 1 d D U P C 1
F12B F 0.1831(10) 0.7270(7) 0.3356(8) 0.088(4) Uani 0.165(3) 1 d D . P C 2
C39 C 0.74470(7) 0.49916(7) 0.10030(6) 0.01600(16) Uani 1 1 d . . . . .
C40 C 0.74140(8) 0.50419(7) 0.02080(6) 0.01695(16) Uani 1 1 d . . . . .
C41 C 0.65656(8) 0.55502(7) -0.00848(6) 0.01753(17) Uani 1 1 d . . . . .
C42 C 0.57400(8) 0.58583(7) 0.04580(6) 0.01699(16) Uani 1 1 d . . . . .
H42 H 0.514292 0.613662 0.027356 0.020 Uiso 1 1 calc R U . . .
C43 C 0.57621(7) 0.57737(7) 0.12400(6) 0.01483(15) Uani 1 1 d . . . . .
C44 C 0.47605(7) 0.58950(7) 0.18126(6) 0.01510(15) Uani 1 1 d . . . . .
C45 C 0.44446(8) 0.52299(8) 0.26487(6) 0.01818(17) Uani 1 1 d . . . . .
H45 H 0.490874 0.473354 0.287023 0.022 Uiso 1 1 calc R U . . .
C46 C 0.34606(9) 0.52853(9) 0.31600(7) 0.0234(2) Uani 1 1 d . . . . .
H46 H 0.325381 0.482656 0.372618 0.028 Uiso 1 1 calc R U . . .
C47 C 0.27803(9) 0.60133(9) 0.28411(7) 0.0249(2) Uani 1 1 d D . . . .
C48 C 0.30728(8) 0.66741(8) 0.20083(7) 0.02160(19) Uani 1 1 d . . . . .
H48 H 0.260448 0.716657 0.178857 0.026 Uiso 1 1 calc R U . . .
C49 C 0.40522(8) 0.66085(7) 0.15019(6) 0.01724(16) Uani 1 1 d . . . . .
H49 H 0.424741 0.705660 0.093223 0.021 Uiso 1 1 calc R U . . .
C50A C 0.1671(5) 0.6043(7) 0.3332(3) 0.0304(8) Uani 0.491(3) 1 d D . P C 1
C50B C 0.1846(8) 0.6328(9) 0.3382(8) 0.042(2) Uani 0.165(3) 1 d D . P C 2
C51 C 0.67002(7) 0.54178(7) 0.14938(6) 0.01450(15) Uani 1 1 d . . . . .
C52 C 0.70001(7) 0.53198(7) 0.22334(6) 0.01491(15) Uani 1 1 d . . . . .
C53 C 0.66761(7) 0.56485(7) 0.29308(6) 0.01503(15) Uani 1 1 d . . . . .
C54 C 0.71652(8) 0.50912(8) 0.35405(6) 0.01777(17) Uani 1 1 d . . . . .
C55 C 0.60185(7) 0.63932(7) 0.31814(6) 0.01461(15) Uani 1 1 d . . . . .
C56 C 0.55999(7) 0.73123(7) 0.26995(6) 0.01469(15) Uani 1 1 d . . . . .
C57 C 0.49298(8) 0.78398(7) 0.31199(6) 0.01730(17) Uani 1 1 d . . . . .
H57 H 0.460159 0.841061 0.281106 0.021 Uiso 1 1 calc R U . . .
C58 C 0.47070(8) 0.75690(8) 0.39951(6) 0.01836(17) Uani 1 1 d . . . . .
C59 C 0.52439(8) 0.67665(8) 0.44570(6) 0.01727(17) Uani 1 1 d . . . . .
C60 C 0.59048(7) 0.62047(7) 0.40215(6) 0.01592(16) Uani 1 1 d . . . . .
C61 C 0.50923(9) 0.65500(9) 0.53143(7) 0.02217(19) Uani 1 1 d . . . . .
H61 H 0.546026 0.601973 0.562466 0.027 Uiso 1 1 calc R U . . .
C62 C 0.44145(10) 0.71043(9) 0.56991(7) 0.0260(2) Uani 1 1 d . . . . .
H62 H 0.431047 0.694957 0.627621 0.031 Uiso 1 1 calc R U . . .
C63 C 0.38733(10) 0.78992(10) 0.52453(7) 0.0284(2) Uani 1 1 d . . . . .
H63 H 0.340573 0.827708 0.551766 0.034 Uiso 1 1 calc R U . . .
C64 C 0.40180(9) 0.81318(9) 0.44092(7) 0.0252(2) Uani 1 1 d . . . . .
H64 H 0.365375 0.867363 0.410661 0.030 Uiso 1 1 calc R U . . .
C65 C 0.59948(7) 0.77978(7) 0.17776(6) 0.01462(15) Uani 1 1 d . . . . .
C66 C 0.53409(8) 0.83794(7) 0.12995(6) 0.01737(17) Uani 1 1 d . . . . .
H66 H 0.462998 0.844747 0.156741 0.021 Uiso 1 1 calc R U . . .
C67 C 0.57177(8) 0.88571(8) 0.04404(6) 0.02071(18) Uani 1 1 d . . . . .
H67 H 0.526004 0.922859 0.012100 0.025 Uiso 1 1 calc R U . . .
C68 C 0.67664(9) 0.87911(9) 0.00479(6) 0.0229(2) Uani 1 1 d D . . . .
C69 C 0.74391(8) 0.82560(9) 0.05129(7) 0.02116(19) Uani 1 1 d . . . . .
H69 H 0.816063 0.822996 0.024550 0.025 Uiso 1 1 calc R U . . .
C70 C 0.70533(8) 0.77585(7) 0.13711(6) 0.01699(16) Uani 1 1 d . . . . .
H70 H 0.751439 0.738621 0.168678 0.020 Uiso 1 1 calc R U . . .
C71A C 0.7182(2) 0.9135(2) -0.08741(18) 0.0233(5) Uani 0.584(3) 1 d D . P B 1
C71B C 0.7110(4) 0.9502(4) -0.0885(3) 0.0278(8) Uani 0.416(3) 1 d D . P B 2
C72 C 0.78396(8) 0.46868(7) 0.23178(6) 0.01762(17) Uani 1 1 d . . . . .
C73 C 0.65267(9) 0.56776(8) -0.08928(7) 0.02155(19) Uani 1 1 d . . . . .
H73 H 0.596411 0.602282 -0.109673 0.026 Uiso 1 1 calc R U . . .
C74 C 0.72967(9) 0.53059(9) -0.13851(7) 0.0239(2) Uani 1 1 d . . . . .
H74 H 0.727160 0.540834 -0.193082 0.029 Uiso 1 1 calc R U . . .
C75 C 0.81213(9) 0.47743(9) -0.10821(7) 0.0240(2) Uani 1 1 d . . . . .
H75 H 0.864102 0.450614 -0.142074 0.029 Uiso 1 1 calc R U . . .
C76 C 0.81824(8) 0.46388(8) -0.03001(7) 0.02094(18) Uani 1 1 d . . . . .
H76 H 0.873994 0.427489 -0.010038 0.025 Uiso 1 1 calc R U . . .
F10C F 0.1090(3) 0.5215(3) 0.3594(4) 0.0645(13) Uani 0.344(3) 1 d D . P C 3
C50C C 0.1727(7) 0.5984(9) 0.3457(5) 0.0336(11) Uani 0.344(3) 1 d D . P C 3
F11C F 0.1807(6) 0.5949(6) 0.4188(4) 0.0573(17) Uani 0.344(3) 1 d D U P C 3
F12C F 0.1196(9) 0.6821(6) 0.3150(8) 0.0400(18) Uani 0.344(3) 1 d D . P C 3

loop_
_atom_site_aniso_label
_atom_site_aniso_U_11
_atom_site_aniso_U_22
_atom_site_aniso_U_33
_atom_site_aniso_U_23
_atom_site_aniso_U_13
_atom_site_aniso_U_12
S1 0.01763(10) 0.01613(10) 0.02067(11) -0.00651(9) -0.00049(8) -0.00266(8)
S2 0.02311(12) 0.02443(12) 0.02766(13) -0.01340(10) -0.00824(10) -0.00419(9)
S3 0.03007(13) 0.03441(14) 0.02178(12) -0.01568(11) -0.01216(10) 0.00135(11)
F1A 0.0369(9) 0.069(4) 0.049(2) -0.006(3) -0.0321(10) 0.0031(14)
F1B 0.065(5) 0.055(6) 0.062(4) 0.006(4) -0.044(4) 0.016(4)
F1C 0.052(5) 0.056(9) 0.047(10) 0.012(10) -0.039(7) -0.026(6)
F2A 0.079(3) 0.0381(12) 0.0423(18) 0.0169(11) -0.044(2) -0.0298(14)
F2B 0.059(3) 0.063(4) 0.0256(16) 0.012(2) -0.025(2) -0.029(3)
F2C 0.078(12) 0.035(3) 0.051(12) -0.007(6) -0.030(11) 0.007(5)
F3A 0.070(2) 0.056(3) 0.0317(16) -0.0162(19) -0.0303(15) 0.010(2)
F3B 0.117(9) 0.042(2) 0.046(5) -0.013(3) -0.056(5) -0.009(3)
F3C 0.060(8) 0.052(12) 0.029(4) 0.000(6) -0.019(5) 0.011(8)
F4 0.0389(4) 0.0295(4) 0.0210(3) -0.0029(3) 0.0022(3) -0.0041(3)
F5 0.0528(5) 0.0369(4) 0.0384(4) 0.0100(4) -0.0296(4) -0.0150(4)
F6 0.0304(4) 0.0191(3) 0.0361(4) -0.0017(3) -0.0043(3) 0.0020(3)
C1 0.0159(4) 0.0149(4) 0.0172(4) -0.0064(3) -0.0019(3) 0.0010(3)
C2 0.0170(4) 0.0182(4) 0.0152(4) -0.0059(3) -0.0018(3) 0.0037(3)
C3 0.0229(5) 0.0211(4) 0.0170(4) -0.0046(4) -0.0009(4) 0.0040(4)
C4 0.0288(5) 0.0271(5) 0.0150(4) -0.0049(4) -0.0026(4) 0.0103(4)
C5 0.0319(6) 0.0310(5) 0.0168(4) -0.0113(4) -0.0087(4) 0.0128(4)
C6 0.0297(5) 0.0261(5) 0.0191(4) -0.0118(4) -0.0096(4) 0.0071(4)
C7 0.0206(4) 0.0199(4) 0.0162(4) -0.0085(3) -0.0052(3) 0.0046(3)
C8 0.0216(4) 0.0178(4) 0.0172(4) -0.0082(3) -0.0061(3) 0.0013(3)
C9 0.0159(4) 0.0149(4) 0.0151(4) -0.0065(3) -0.0032(3) 0.0005(3)
C10 0.0169(4) 0.0145(4) 0.0142(4) -0.0066(3) -0.0031(3) 0.0007(3)
C11 0.0164(4) 0.0158(4) 0.0174(4) -0.0072(3) -0.0036(3) 0.0002(3)
C12 0.0190(4) 0.0184(4) 0.0178(4) -0.0062(3) -0.0053(3) 0.0004(3)
C13 0.0211(4) 0.0169(4) 0.0177(4) -0.0030(3) -0.0044(3) -0.0013(3)
C14 0.0219(4) 0.0177(4) 0.0215(4) -0.0053(4) -0.0052(4) -0.0041(3)
C15 0.0203(4) 0.0168(4) 0.0194(4) -0.0075(3) -0.0061(3) -0.0007(3)
C16 0.0270(5) 0.0224(5) 0.0232(5) -0.0009(4) -0.0078(4) -0.0040(4)
C17 0.0142(4) 0.0148(4) 0.0153(4) -0.0064(3) -0.0030(3) 0.0010(3)
C18 0.0150(4) 0.0155(4) 0.0167(4) -0.0074(3) -0.0042(3) 0.0007(3)
C19 0.0174(4) 0.0179(4) 0.0164(4) -0.0088(3) -0.0058(3) 0.0020(3)
C20 0.0183(4) 0.0184(4) 0.0145(4) -0.0080(3) -0.0048(3) 0.0027(3)
C21 0.0181(4) 0.0171(4) 0.0142(4) -0.0062(3) -0.0030(3) 0.0013(3)
C22 0.0144(4) 0.0177(4) 0.0150(4) -0.0057(3) -0.0025(3) 0.0002(3)
C23 0.0174(4) 0.0167(4) 0.0188(4) -0.0067(3) -0.0054(3) 0.0000(3)
C24 0.0202(4) 0.0180(4) 0.0219(5) -0.0029(4) -0.0086(4) -0.0017(3)
C25 0.0219(5) 0.0226(5) 0.0224(5) -0.0035(4) -0.0115(4) -0.0033(4)
C26 0.0225(5) 0.0222(5) 0.0252(5) -0.0060(4) -0.0102(4) -0.0059(4)
C27 0.0187(4) 0.0177(4) 0.0199(4) -0.0043(3) -0.0052(3) -0.0029(3)
C28 0.0373(6) 0.0292(6) 0.0302(6) -0.0013(4) -0.0210(5) -0.0083(5)
C29 0.0245(5) 0.0237(5) 0.0162(4) -0.0049(4) -0.0021(4) -0.0015(4)
C30 0.0304(5) 0.0280(5) 0.0146(4) -0.0049(4) -0.0022(4) 0.0022(4)
C31 0.0298(5) 0.0285(5) 0.0141(4) -0.0088(4) -0.0060(4) 0.0078(4)
C32 0.0231(5) 0.0264(5) 0.0167(4) -0.0114(4) -0.0075(4) 0.0052(4)
C33 0.0435(7) 0.0420(7) 0.0175(5) -0.0138(5) -0.0117(5) 0.0105(6)
C34 0.0580(9) 0.0534(9) 0.0159(5) -0.0105(6) -0.0102(6) 0.0115(7)
C35 0.0579(10) 0.0534(9) 0.0145(5) -0.0006(5) -0.0008(6) 0.0001(7)
C36 0.0439(8) 0.0428(7) 0.0179(5) -0.0015(5) -0.0005(5) -0.0059(6)
C37 0.0217(4) 0.0241(5) 0.0212(4) -0.0122(4) -0.0080(4) 0.0005(4)
C38 0.0166(4) 0.0178(4) 0.0209(4) -0.0089(3) -0.0045(3) -0.0006(3)
S4 0.01768(10) 0.01585(10) 0.02222(11) -0.00944(9) -0.00494(8) 0.00482(8)
S5 0.02018(11) 0.02021(11) 0.02188(11) -0.00824(9) -0.00974(9) 0.00797(9)
S6 0.02046(11) 0.01996(11) 0.01627(10) -0.00651(8) -0.00799(8) 0.00311(8)
F7A 0.0322(12) 0.0567(15) 0.0190(9) -0.0075(9) 0.0046(8) -0.0209(11)
F7B 0.047(3) 0.064(3) 0.029(2) 0.0103(18) 0.0116(17) 0.030(2)
F8A 0.0573(10) 0.0433(8) 0.0176(6) -0.0146(6) -0.0094(6) -0.0009(7)
F8B 0.070(2) 0.141(4) 0.0213(11) -0.0234(18) -0.0047(11) -0.058(3)
F9A 0.0501(11) 0.0537(12) 0.0179(7) 0.0073(7) -0.0064(7) 0.0270(10)
F9B 0.0676(16) 0.0299(11) 0.0259(10) 0.0050(8) -0.0103(10) 0.0050(10)
F10A 0.038(4) 0.045(2) 0.0348(16) -0.0002(18) 0.008(2) 0.025(2)
F10B 0.024(3) 0.120(10) 0.053(4) -0.017(7) -0.001(3) 0.018(5)
F11A 0.0190(9) 0.114(4) 0.073(2) -0.051(3) 0.0035(12) -0.0058(17)
F11B 0.055(8) 0.068(7) 0.024(3) -0.003(4) 0.003(3) 0.011(6)
F12A 0.0314(16) 0.057(2) 0.0170(11) 0.0067(12) 0.0064(9) 0.0248(16)
F12B 0.066(6) 0.060(4) 0.102(8) -0.035(4) 0.031(5) 0.018(4)
C39 0.0163(4) 0.0132(4) 0.0184(4) -0.0070(3) -0.0034(3) 0.0012(3)
C40 0.0185(4) 0.0141(4) 0.0174(4) -0.0072(3) -0.0015(3) -0.0018(3)
C41 0.0194(4) 0.0164(4) 0.0158(4) -0.0066(3) -0.0019(3) -0.0024(3)
C42 0.0178(4) 0.0176(4) 0.0149(4) -0.0057(3) -0.0038(3) -0.0002(3)
C43 0.0155(4) 0.0136(4) 0.0142(4) -0.0047(3) -0.0030(3) 0.0000(3)
C44 0.0150(4) 0.0157(4) 0.0147(4) -0.0060(3) -0.0039(3) 0.0005(3)
C45 0.0167(4) 0.0193(4) 0.0158(4) -0.0041(3) -0.0044(3) 0.0024(3)
C46 0.0200(4) 0.0275(5) 0.0158(4) -0.0032(4) -0.0022(3) 0.0040(4)
C47 0.0196(4) 0.0295(5) 0.0193(4) -0.0061(4) -0.0018(3) 0.0072(4)
C48 0.0198(4) 0.0221(5) 0.0201(4) -0.0056(4) -0.0058(4) 0.0061(4)
C49 0.0182(4) 0.0171(4) 0.0155(4) -0.0048(3) -0.0054(3) 0.0019(3)
C50A 0.0235(13) 0.0398(19) 0.0172(14) -0.0033(14) -0.0021(10) 0.0117(12)
C50B 0.032(3) 0.049(4) 0.025(3) -0.003(3) 0.004(2) 0.023(3)
C51 0.0152(4) 0.0124(4) 0.0154(4) -0.0052(3) -0.0034(3) 0.0003(3)
C52 0.0154(4) 0.0130(4) 0.0162(4) -0.0057(3) -0.0043(3) 0.0021(3)
C53 0.0149(4) 0.0144(4) 0.0158(4) -0.0056(3) -0.0049(3) 0.0023(3)
C54 0.0177(4) 0.0183(4) 0.0186(4) -0.0074(3) -0.0073(3) 0.0042(3)
C55 0.0141(4) 0.0148(4) 0.0152(4) -0.0062(3) -0.0038(3) 0.0009(3)
C56 0.0140(4) 0.0138(4) 0.0153(4) -0.0053(3) -0.0029(3) 0.0007(3)
C57 0.0181(4) 0.0149(4) 0.0167(4) -0.0056(3) -0.0023(3) 0.0020(3)
C58 0.0187(4) 0.0179(4) 0.0171(4) -0.0078(3) -0.0012(3) 0.0007(3)
C59 0.0172(4) 0.0184(4) 0.0161(4) -0.0077(3) -0.0024(3) -0.0010(3)
C60 0.0162(4) 0.0161(4) 0.0155(4) -0.0059(3) -0.0048(3) 0.0006(3)
C61 0.0244(5) 0.0257(5) 0.0171(4) -0.0095(4) -0.0050(4) 0.0018(4)
C62 0.0300(5) 0.0305(5) 0.0179(4) -0.0125(4) -0.0025(4) 0.0014(4)
C63 0.0318(6) 0.0303(6) 0.0222(5) -0.0147(4) -0.0007(4) 0.0068(4)
C64 0.0277(5) 0.0241(5) 0.0212(5) -0.0107(4) -0.0013(4) 0.0070(4)
C65 0.0155(4) 0.0130(4) 0.0153(4) -0.0061(3) -0.0033(3) 0.0010(3)
C66 0.0162(4) 0.0166(4) 0.0184(4) -0.0067(3) -0.0037(3) 0.0019(3)
C67 0.0210(4) 0.0223(4) 0.0176(4) -0.0052(4) -0.0067(3) 0.0002(4)
C68 0.0216(5) 0.0308(5) 0.0143(4) -0.0074(4) -0.0024(3) -0.0037(4)
C69 0.0168(4) 0.0280(5) 0.0185(4) -0.0113(4) -0.0009(3) -0.0006(4)
C70 0.0157(4) 0.0177(4) 0.0182(4) -0.0083(3) -0.0039(3) 0.0018(3)
C71A 0.0241(10) 0.0287(14) 0.0139(8) -0.0053(11) -0.0048(7) 0.0029(11)
C71B 0.0275(17) 0.034(2) 0.0194(14) -0.0098(18) -0.0026(11) -0.0025(18)
C72 0.0180(4) 0.0162(4) 0.0197(4) -0.0077(3) -0.0063(3) 0.0042(3)
C73 0.0240(5) 0.0230(5) 0.0173(4) -0.0082(4) -0.0037(4) -0.0021(4)
C74 0.0288(5) 0.0253(5) 0.0185(4) -0.0114(4) -0.0024(4) -0.0034(4)
C75 0.0270(5) 0.0227(5) 0.0228(5) -0.0136(4) -0.0002(4) -0.0015(4)
C76 0.0219(4) 0.0181(4) 0.0234(5) -0.0115(4) -0.0018(4) 0.0003(3)
F10C 0.0233(15) 0.055(2) 0.084(3) -0.011(2) 0.0130(18) -0.0045(13)
C50C 0.0226(18) 0.035(2) 0.024(2) 0.002(2) 0.0025(14) 0.0128(14)
F11C 0.043(3) 0.088(4) 0.0247(14) -0.016(2) -0.0001(16) 0.031(3)
F12C 0.024(3) 0.041(3) 0.0263(19) 0.007(3) 0.0043(18) 0.017(2)

loop_
_geom_bond_atom_site_label_1
_geom_bond_atom_site_label_2
_geom_bond_distance
_geom_bond_site_symmetry_2
_geom_bond_publ_flag
S1 C1 1.7440(10) . ?
S1 C38 1.7251(11) . ?
S2 C37 1.7338(12) . ?
S2 C38 1.7338(10) . ?
S3 C32 1.7454(12) . ?
S3 C37 1.7226(11) . ?
F1A C28 1.344(5) . ?
F1B C28 1.287(10) . ?
F1C C28 1.372(14) . ?
F2A C28 1.348(4) . ?
F2B C28 1.343(7) . ?
F2C C28 1.322(14) . ?
F3A C28 1.324(5) . ?
F3B C28 1.352(8) . ?
F3C C28 1.302(14) . ?
F4 C16 1.3498(14) . ?
F5 C16 1.3366(14) . ?
F6 C16 1.3398(15) . ?
C1 C2 1.4228(14) . ?
C1 C17 1.3974(13) . ?
C2 C3 1.4182(14) . ?
C2 C7 1.4178(15) . ?
C3 H3 0.9500 . ?
C3 C4 1.3778(16) . ?
C4 H4 0.9500 . ?
C4 C5 1.4069(19) . ?
C5 H5 0.9500 . ?
C5 C6 1.3747(16) . ?
C6 H6 0.9500 . ?
C6 C7 1.4201(14) . ?
C7 C8 1.4253(14) . ?
C8 H8 0.9500 . ?
C8 C9 1.3767(13) . ?
C9 C10 1.4845(13) . ?
C9 C17 1.4391(13) . ?
C10 C11 1.3990(13) . ?
C10 C15 1.4027(13) . ?
C11 H11 0.9500 . ?
C11 C12 1.3901(14) . ?
C12 H12 0.9500 . ?
C12 C13 1.3865(14) . ?
C13 C14 1.3941(15) . ?
C13 C16 1.4970(15) . ?
C14 H14 0.9500 . ?
C14 C15 1.3862(14) . ?
C15 H15 0.9500 . ?
C17 C18 1.4478(13) . ?
C18 C19 1.4452(13) . ?
C18 C38 1.3861(13) . ?
C19 C20 1.4514(14) . ?
C19 C37 1.3863(14) . ?
C20 C21 1.4400(14) . ?
C20 C32 1.3997(13) . ?
C21 C22 1.4819(14) . ?
C21 C29 1.3770(14) . ?
C22 C23 1.4001(14) . ?
C22 C27 1.4028(14) . ?
C23 H23 0.9500 . ?
C23 C24 1.3859(14) . ?
C24 H24 0.9500 . ?
C24 C25 1.3871(15) . ?
C25 C26 1.3927(15) . ?
C25 C28 1.4896(16) . ?
C26 H26 0.9500 . ?
C26 C27 1.3840(15) . ?
C27 H27 0.9500 . ?
C29 H29 0.9500 . ?
C29 C30 1.4236(16) . ?
C30 C31 1.4155(18) . ?
C30 C36 1.4198(17) . ?
C31 C32 1.4228(16) . ?
C31 C33 1.4161(16) . ?
C33 H33 0.9500 . ?
C33 C34 1.373(2) . ?
C34 H34 0.9500 . ?
C34 C35 1.394(3) . ?
C35 H35 0.9500 . ?
C35 C36 1.376(2) . ?
C36 H36 0.9500 . ?
S4 C39 1.7457(10) . ?
S4 C72 1.7217(10) . ?
S5 C54 1.7294(10) . ?
S5 C72 1.7287(11) . ?
S6 C54 1.7178(10) . ?
S6 C60 1.7404(10) . ?
F7A C71A 1.321(4) . ?
F7B C71B 1.342(7) . ?
F8A C71A 1.347(3) . ?
F8B C71B 1.323(5) . ?
F9A C71A 1.328(3) . ?
F9B C71B 1.332(5) . ?
F10A C50A 1.337(8) . ?
F10B C50B 1.357(13) . ?
F11A C50A 1.333(7) . ?
F11B C50B 1.327(14) . ?
F12A C50A 1.321(6) . ?
F12B C50B 1.320(12) . ?
C39 C40 1.4236(14) . ?
C39 C51 1.4051(13) . ?
C40 C41 1.4163(14) . ?
C40 C76 1.4182(14) . ?
C41 C42 1.4203(13) . ?
C41 C73 1.4161(14) . ?
C42 H42 0.9500 . ?
C42 C43 1.3799(13) . ?
C43 C44 1.4845(13) . ?
C43 C51 1.4418(13) . ?
C44 C45 1.3983(13) . ?
C44 C49 1.4009(13) . ?
C45 H45 0.9500 . ?
C45 C46 1.3901(14) . ?
C46 H46 0.9500 . ?
C46 C47 1.3894(15) . ?
C47 C48 1.3913(15) . ?
C47 C50A 1.499(6) . ?
C47 C50B 1.508(9) . ?
C47 C50C 1.516(8) . ?
C48 H48 0.9500 . ?
C48 C49 1.3854(14) . ?
C49 H49 0.9500 . ?
C51 C52 1.4535(13) . ?
C52 C53 1.4525(13) . ?
C52 C72 1.3903(13) . ?
C53 C54 1.3887(13) . ?
C53 C55 1.4523(13) . ?
C55 C56 1.4414(13) . ?
C55 C60 1.4016(13) . ?
C56 C57 1.3778(13) . ?
C56 C65 1.4846(13) . ?
C57 H57 0.9500 . ?
C57 C58 1.4223(14) . ?
C58 C59 1.4153(14) . ?
C58 C64 1.4188(14) . ?
C59 C60 1.4235(13) . ?
C59 C61 1.4153(14) . ?
C61 H61 0.9500 . ?
C61 C62 1.3738(15) . ?
C62 H62 0.9500 . ?
C62 C63 1.4067(17) . ?
C63 H63 0.9500 . ?
C63 C64 1.3754(16) . ?
C64 H64 0.9500 . ?
C65 C66 1.4010(13) . ?
C65 C70 1.4004(13) . ?
C66 H66 0.9500 . ?
C66 C67 1.3869(14) . ?
C67 H67 0.9500 . ?
C67 C68 1.3896(15) . ?
C68 C69 1.3874(16) . ?
C68 C71A 1.488(3) . ?
C68 C71B 1.548(5) . ?
C69 H69 0.9500 . ?
C69 C70 1.3892(14) . ?
C70 H70 0.9500 . ?
C73 H73 0.9500 . ?
C73 C74 1.3760(15) . ?
C74 H74 0.9500 . ?
C74 C75 1.4072(17) . ?
C75 H75 0.9500 . ?
C75 C76 1.3763(16) . ?
C76 H76 0.9500 . ?
F10C C50C 1.330(12) . ?
C50C F11C 1.336(9) . ?
C50C F12C 1.349(10) . ?

loop_
_geom_angle_atom_site_label_1
_geom_angle_atom_site_label_2
_geom_angle_atom_site_label_3
_geom_angle
_geom_angle_site_symmetry_1
_geom_angle_site_symmetry_3
_geom_angle_publ_flag
C38 S1 C1 89.75(5) . . ?
C38 S2 C37 88.78(5) . . ?
C37 S3 C32 89.89(5) . . ?
C2 C1 S1 123.94(7) . . ?
C17 C1 S1 113.18(7) . . ?
C17 C1 C2 122.82(9) . . ?
C3 C2 C1 123.71(10) . . ?
C7 C2 C1 116.70(9) . . ?
C7 C2 C3 119.59(10) . . ?
C2 C3 H3 119.8 . . ?
C4 C3 C2 120.32(11) . . ?
C4 C3 H3 119.8 . . ?
C3 C4 H4 119.8 . . ?
C3 C4 C5 120.34(10) . . ?
C5 C4 H4 119.8 . . ?
C4 C5 H5 119.9 . . ?
C6 C5 C4 120.29(10) . . ?
C6 C5 H5 119.9 . . ?
C5 C6 H6 119.5 . . ?
C5 C6 C7 120.93(11) . . ?
C7 C6 H6 119.5 . . ?
C2 C7 C6 118.52(10) . . ?
C2 C7 C8 119.61(9) . . ?
C6 C7 C8 121.62(10) . . ?
C7 C8 H8 118.7 . . ?
C9 C8 C7 122.56(9) . . ?
C9 C8 H8 118.7 . . ?
C8 C9 C10 120.40(8) . . ?
C8 C9 C17 117.90(9) . . ?
C17 C9 C10 120.75(8) . . ?
C11 C10 C9 119.78(8) . . ?
C11 C10 C15 118.04(9) . . ?
C15 C10 C9 121.97(9) . . ?
C10 C11 H11 119.3 . . ?
C12 C11 C10 121.32(9) . . ?
C12 C11 H11 119.3 . . ?
C11 C12 H12 120.2 . . ?
C13 C12 C11 119.54(9) . . ?
C13 C12 H12 120.2 . . ?
C12 C13 C14 120.17(9) . . ?
C12 C13 C16 120.64(10) . . ?
C14 C13 C16 119.19(9) . . ?
C13 C14 H14 120.0 . . ?
C15 C14 C13 119.91(9) . . ?
C15 C14 H14 120.0 . . ?
C10 C15 H15 119.6 . . ?
C14 C15 C10 120.86(9) . . ?
C14 C15 H15 119.6 . . ?
F4 C16 C13 111.43(10) . . ?
F5 C16 F4 107.16(10) . . ?
F5 C16 F6 106.61(10) . . ?
F5 C16 C13 112.96(9) . . ?
F6 C16 F4 106.13(9) . . ?
F6 C16 C13 112.14(10) . . ?
C1 C17 C9 118.35(8) . . ?
C1 C17 C18 110.72(8) . . ?
C9 C17 C18 130.44(9) . . ?
C19 C18 C17 138.40(9) . . ?
C38 C18 C17 110.73(9) . . ?
C38 C18 C19 110.85(8) . . ?
C18 C19 C20 139.07(9) . . ?
C37 C19 C18 110.10(9) . . ?
C37 C19 C20 110.83(9) . . ?
C21 C20 C19 130.78(9) . . ?
C32 C20 C19 110.54(9) . . ?
C32 C20 C21 118.21(9) . . ?
C20 C21 C22 121.12(9) . . ?
C29 C21 C20 118.47(9) . . ?
C29 C21 C22 119.55(9) . . ?
C23 C22 C21 119.74(9) . . ?
C23 C22 C27 118.18(9) . . ?
C27 C22 C21 122.01(9) . . ?
C22 C23 H23 119.4 . . ?
C24 C23 C22 121.16(9) . . ?
C24 C23 H23 119.4 . . ?
C23 C24 H24 120.3 . . ?
C23 C24 C25 119.43(10) . . ?
C25 C24 H24 120.3 . . ?
C24 C25 C26 120.40(10) . . ?
C24 C25 C28 119.86(10) . . ?
C26 C25 C28 119.73(10) . . ?
C25 C26 H26 120.1 . . ?
C27 C26 C25 119.74(10) . . ?
C27 C26 H26 120.1 . . ?
C22 C27 H27 119.6 . . ?
C26 C27 C22 120.74(9) . . ?
C26 C27 H27 119.6 . . ?
F1A C28 F2A 102.9(3) . . ?
F1A C28 C25 112.3(4) . . ?
F1B C28 F2B 110.5(7) . . ?
F1B C28 F3B 106.3(9) . . ?
F1B C28 C25 115.0(8) . . ?
F1C C28 C25 107.0(10) . . ?
F2A C28 C25 113.7(2) . . ?
F2B C28 F3B 103.6(6) . . ?
F2B C28 C25 110.3(4) . . ?
F2C C28 F1C 99(2) . . ?
F2C C28 C25 108.8(11) . . ?
F3A C28 F1A 105.9(5) . . ?
F3A C28 F2A 107.2(3) . . ?
F3A C28 C25 113.9(3) . . ?
F3B C28 C25 110.6(6) . . ?
F3C C28 F1C 113(2) . . ?
F3C C28 F2C 116.0(18) . . ?
F3C C28 C25 112.3(10) . . ?
C21 C29 H29 118.8 . . ?
C21 C29 C30 122.40(11) . . ?
C30 C29 H29 118.8 . . ?
C31 C30 C29 119.65(10) . . ?
C31 C30 C36 118.74(11) . . ?
C36 C30 C29 121.43(12) . . ?
C30 C31 C32 117.15(10) . . ?
C30 C31 C33 119.48(11) . . ?
C33 C31 C32 123.38(12) . . ?
C20 C32 S3 113.23(8) . . ?
C20 C32 C31 122.73(10) . . ?
C31 C32 S3 123.98(8) . . ?
C31 C33 H33 119.9 . . ?
C34 C33 C31 120.21(14) . . ?
C34 C33 H33 119.9 . . ?
C33 C34 H34 119.7 . . ?
C33 C34 C35 120.58(13) . . ?
C35 C34 H34 119.7 . . ?
C34 C35 H35 119.6 . . ?
C36 C35 C34 120.70(14) . . ?
C36 C35 H35 119.6 . . ?
C30 C36 H36 119.9 . . ?
C35 C36 C30 120.28(15) . . ?
C35 C36 H36 119.9 . . ?
S3 C37 S2 130.76(6) . . ?
C19 C37 S2 114.89(8) . . ?
C19 C37 S3 114.35(8) . . ?
S1 C38 S2 131.11(6) . . ?
C18 C38 S1 114.39(7) . . ?
C18 C38 S2 114.50(8) . . ?
C72 S4 C39 89.71(5) . . ?
C72 S5 C54 88.33(5) . . ?
C54 S6 C60 89.66(5) . . ?
C40 C39 S4 122.75(7) . . ?
C51 C39 S4 113.44(7) . . ?
C51 C39 C40 123.80(9) . . ?
C41 C40 C39 116.62(8) . . ?
C41 C40 C76 119.38(9) . . ?
C76 C40 C39 123.99(9) . . ?
C40 C41 C42 119.24(9) . . ?
C73 C41 C40 119.08(9) . . ?
C73 C41 C42 121.54(10) . . ?
C41 C42 H42 118.4 . . ?
C43 C42 C41 123.28(9) . . ?
C43 C42 H42 118.4 . . ?
C42 C43 C44 117.30(8) . . ?
C42 C43 C51 118.12(9) . . ?
C51 C43 C44 123.82(8) . . ?
C45 C44 C43 121.24(8) . . ?
C45 C44 C49 118.15(9) . . ?
C49 C44 C43 120.20(8) . . ?
C44 C45 H45 119.6 . . ?
C46 C45 C44 120.89(9) . . ?
C46 C45 H45 119.6 . . ?
C45 C46 H46 120.1 . . ?
C47 C46 C45 119.84(10) . . ?
C47 C46 H46 120.1 . . ?
C46 C47 C48 120.24(10) . . ?
C46 C47 C50A 122.4(3) . . ?
C46 C47 C50B 123.3(5) . . ?
C46 C47 C50C 114.7(3) . . ?
C48 C47 C50A 117.0(3) . . ?
C48 C47 C50B 114.6(5) . . ?
C48 C47 C50C 125.0(3) . . ?
C47 C48 H48 120.2 . . ?
C49 C48 C47 119.50(9) . . ?
C49 C48 H48 120.2 . . ?
C44 C49 H49 119.3 . . ?
C48 C49 C44 121.35(9) . . ?
C48 C49 H49 119.3 . . ?
F10A C50A C47 110.6(6) . . ?
F11A C50A F10A 107.9(5) . . ?
F11A C50A C47 113.6(5) . . ?
F12A C50A F10A 107.3(8) . . ?
F12A C50A F11A 106.1(7) . . ?
F12A C50A C47 111.1(5) . . ?
F10B C50B C47 105.5(8) . . ?
F11B C50B F10B 106.4(17) . . ?
F11B C50B C47 112.8(12) . . ?
F12B C50B F10B 104.2(11) . . ?
F12B C50B F11B 107.8(17) . . ?
F12B C50B C47 119.1(9) . . ?
C39 C51 C43 117.50(9) . . ?
C39 C51 C52 110.64(8) . . ?
C43 C51 C52 131.56(8) . . ?
C53 C52 C51 139.89(8) . . ?
C72 C52 C51 110.47(8) . . ?
C72 C52 C53 109.60(8) . . ?
C54 C53 C52 110.11(8) . . ?
C54 C53 C55 110.11(8) . . ?
C55 C53 C52 139.76(9) . . ?
S6 C54 S5 129.73(6) . . ?
C53 C54 S5 115.31(7) . . ?
C53 C54 S6 114.96(7) . . ?
C56 C55 C53 131.05(9) . . ?
C60 C55 C53 110.64(8) . . ?
C60 C55 C56 117.82(8) . . ?
C55 C56 C65 122.48(8) . . ?
C57 C56 C55 118.12(9) . . ?
C57 C56 C65 118.60(8) . . ?
C56 C57 H57 118.5 . . ?
C56 C57 C58 123.02(9) . . ?
C58 C57 H57 118.5 . . ?
C59 C58 C57 119.33(9) . . ?
C59 C58 C64 118.83(9) . . ?
C64 C58 C57 121.67(9) . . ?
C58 C59 C60 116.90(9) . . ?
C61 C59 C58 119.61(9) . . ?
C61 C59 C60 123.49(9) . . ?
C55 C60 S6 113.45(7) . . ?
C55 C60 C59 123.34(9) . . ?
C59 C60 S6 123.11(7) . . ?
C59 C61 H61 119.9 . . ?
C62 C61 C59 120.19(10) . . ?
C62 C61 H61 119.9 . . ?
C61 C62 H62 119.7 . . ?
C61 C62 C63 120.53(10) . . ?
C63 C62 H62 119.7 . . ?
C62 C63 H63 119.8 . . ?
C64 C63 C62 120.31(10) . . ?
C64 C63 H63 119.8 . . ?
C58 C64 H64 119.7 . . ?
C63 C64 C58 120.51(11) . . ?
C63 C64 H64 119.7 . . ?
C66 C65 C56 120.85(8) . . ?
C70 C65 C56 120.69(8) . . ?
C70 C65 C66 118.24(9) . . ?
C65 C66 H66 119.6 . . ?
C67 C66 C65 120.87(9) . . ?
C67 C66 H66 119.6 . . ?
C66 C67 H67 120.1 . . ?
C66 C67 C68 119.85(10) . . ?
C68 C67 H67 120.1 . . ?
C67 C68 C71A 122.56(15) . . ?
C67 C68 C71B 113.7(2) . . ?
C69 C68 C67 120.24(10) . . ?
C69 C68 C71A 116.51(15) . . ?
C69 C68 C71B 125.2(2) . . ?
C68 C69 H69 120.1 . . ?
C68 C69 C70 119.74(9) . . ?
C70 C69 H69 120.1 . . ?
C65 C70 H70 119.5 . . ?
C69 C70 C65 120.96(9) . . ?
C69 C70 H70 119.5 . . ?
F7A C71A F8A 103.9(3) . . ?
F7A C71A F9A 108.4(3) . . ?
F7A C71A C68 113.1(3) . . ?
F8A C71A C68 114.5(2) . . ?
F9A C71A F8A 106.0(2) . . ?
F9A C71A C68 110.3(2) . . ?
F7B C71B C68 109.1(4) . . ?
F8B C71B F7B 107.5(5) . . ?
F8B C71B F9B 105.6(4) . . ?
F8B C71B C68 111.2(4) . . ?
F9B C71B F7B 105.4(4) . . ?
F9B C71B C68 117.3(3) . . ?
S4 C72 S5 129.52(6) . . ?
C52 C72 S4 114.86(7) . . ?
C52 C72 S5 115.61(7) . . ?
C41 C73 H73 119.7 . . ?
C74 C73 C41 120.58(10) . . ?
C74 C73 H73 119.7 . . ?
C73 C74 H74 119.9 . . ?
C73 C74 C75 120.15(10) . . ?
C75 C74 H74 119.9 . . ?
C74 C75 H75 119.7 . . ?
C76 C75 C74 120.67(10) . . ?
C76 C75 H75 119.7 . . ?
C40 C76 H76 120.0 . . ?
C75 C76 C40 120.08(10) . . ?
C75 C76 H76 120.0 . . ?
F10C C50C C47 112.7(8) . . ?
F10C C50C F11C 108.9(7) . . ?
F10C C50C F12C 103.8(8) . . ?
F11C C50C C47 113.2(7) . . ?
F11C C50C F12C 106.9(10) . . ?
F12C C50C C47 110.7(8) . . ?

loop_
_geom_torsion_atom_site_label_1
_geom_torsion_atom_site_label_2
_geom_torsion_atom_site_label_3
_geom_torsion_atom_site_label_4
_geom_torsion
_geom_torsion_site_symmetry_1
_geom_torsion_site_symmetry_2
_geom_torsion_site_symmetry_3
_geom_torsion_site_symmetry_4
_geom_torsion_publ_flag
S1 C1 C2 C3 6.47(14) . . . . ?
S1 C1 C2 C7 -173.30(7) . . . . ?
S1 C1 C17 C9 162.49(7) . . . . ?
S1 C1 C17 C18 -10.27(10) . . . . ?
C1 S1 C38 S2 -177.00(8) . . . . ?
C1 S1 C38 C18 2.58(8) . . . . ?
C1 C2 C3 C4 178.89(10) . . . . ?
C1 C2 C7 C6 -178.83(9) . . . . ?
C1 C2 C7 C8 6.81(14) . . . . ?
C1 C17 C18 C19 -170.01(11) . . . . ?
C1 C17 C18 C38 11.95(11) . . . . ?
C2 C1 C17 C9 -14.94(14) . . . . ?
C2 C1 C17 C18 172.30(9) . . . . ?
C2 C3 C4 C5 0.27(16) . . . . ?
C2 C7 C8 C9 -6.33(15) . . . . ?
C3 C2 C7 C6 1.39(14) . . . . ?
C3 C2 C7 C8 -172.97(9) . . . . ?
C3 C4 C5 C6 0.77(17) . . . . ?
C4 C5 C6 C7 -0.71(17) . . . . ?
C5 C6 C7 C2 -0.37(16) . . . . ?
C5 C6 C7 C8 173.86(10) . . . . ?
C6 C7 C8 C9 179.49(10) . . . . ?
C7 C2 C3 C4 -1.35(15) . . . . ?
C7 C8 C9 C10 164.12(9) . . . . ?
C7 C8 C9 C17 -4.81(14) . . . . ?
C8 C9 C10 C11 -137.10(10) . . . . ?
C8 C9 C10 C15 37.55(14) . . . . ?
C8 C9 C17 C1 15.06(13) . . . . ?
C8 C9 C17 C18 -173.85(10) . . . . ?
C9 C10 C11 C12 178.82(9) . . . . ?
C9 C10 C15 C14 -178.63(9) . . . . ?
C9 C17 C18 C19 18.37(19) . . . . ?
C9 C17 C18 C38 -159.67(10) . . . . ?
C10 C9 C17 C1 -153.83(9) . . . . ?
C10 C9 C17 C18 17.26(15) . . . . ?
C10 C11 C12 C13 -0.79(15) . . . . ?
C11 C10 C15 C14 -3.90(14) . . . . ?
C11 C12 C13 C14 -2.53(16) . . . . ?
C11 C12 C13 C16 178.06(10) . . . . ?
C12 C13 C14 C15 2.59(16) . . . . ?
C12 C13 C16 F4 -120.56(11) . . . . ?
C12 C13 C16 F5 0.13(16) . . . . ?
C12 C13 C16 F6 120.62(11) . . . . ?
C13 C14 C15 C10 0.69(16) . . . . ?
C14 C13 C16 F4 60.02(14) . . . . ?
C14 C13 C16 F5 -179.28(11) . . . . ?
C14 C13 C16 F6 -58.79(14) . . . . ?
C15 C10 C11 C12 3.96(14) . . . . ?
C16 C13 C14 C15 -178.00(10) . . . . ?
C17 C1 C2 C3 -176.38(9) . . . . ?
C17 C1 C2 C7 3.84(14) . . . . ?
C17 C9 C10 C11 31.52(13) . . . . ?
C17 C9 C10 C15 -153.84(9) . . . . ?
C17 C18 C19 C20 13.4(2) . . . . ?
C17 C18 C19 C37 -167.92(11) . . . . ?
C17 C18 C38 S1 -8.77(11) . . . . ?
C17 C18 C38 S2 170.88(7) . . . . ?
C18 C19 C20 C21 18.5(2) . . . . ?
C18 C19 C20 C32 -169.62(11) . . . . ?
C18 C19 C37 S2 -8.58(11) . . . . ?
C18 C19 C37 S3 171.10(7) . . . . ?
C19 C18 C38 S1 172.62(7) . . . . ?
C19 C18 C38 S2 -7.73(11) . . . . ?
C19 C20 C21 C22 14.46(16) . . . . ?
C19 C20 C21 C29 -176.20(10) . . . . ?
C19 C20 C32 S3 -8.83(11) . . . . ?
C19 C20 C32 C31 174.01(10) . . . . ?
C20 C19 C37 S2 170.51(7) . . . . ?
C20 C19 C37 S3 -9.81(11) . . . . ?
C20 C21 C22 C23 33.85(13) . . . . ?
C20 C21 C22 C27 -149.31(10) . . . . ?
C20 C21 C29 C30 -3.97(16) . . . . ?
C21 C20 C32 S3 164.18(7) . . . . ?
C21 C20 C32 C31 -12.98(15) . . . . ?
C21 C22 C23 C24 -177.93(9) . . . . ?
C21 C22 C27 C26 177.32(10) . . . . ?
C21 C29 C30 C31 -4.63(17) . . . . ?
C21 C29 C30 C36 -179.68(12) . . . . ?
C22 C21 C29 C30 165.54(10) . . . . ?
C22 C23 C24 C25 -0.17(16) . . . . ?
C23 C22 C27 C26 -5.80(15) . . . . ?
C23 C24 C25 C26 -4.23(17) . . . . ?
C23 C24 C25 C28 176.46(11) . . . . ?
C24 C25 C26 C27 3.54(18) . . . . ?
C24 C25 C28 F1A 104.8(4) . . . . ?
C24 C25 C28 F1B 87.4(6) . . . . ?
C24 C25 C28 F1C 142.4(19) . . . . ?
C24 C25 C28 F2A -11.6(3) . . . . ?
C24 C25 C28 F2B -38.3(4) . . . . ?
C24 C25 C28 F2C 36.8(19) . . . . ?
C24 C25 C28 F3A -134.8(3) . . . . ?
C24 C25 C28 F3B -152.3(6) . . . . ?
C24 C25 C28 F3C -93.0(18) . . . . ?
C25 C26 C27 C22 1.57(17) . . . . ?
C26 C25 C28 F1A -74.5(4) . . . . ?
C26 C25 C28 F1B -91.9(6) . . . . ?
C26 C25 C28 F1C -36.9(19) . . . . ?
C26 C25 C28 F2A 169.1(2) . . . . ?
C26 C25 C28 F2B 142.3(4) . . . . ?
C26 C25 C28 F2C -142.5(19) . . . . ?
C26 C25 C28 F3A 45.9(3) . . . . ?
C26 C25 C28 F3B 28.4(6) . . . . ?
C26 C25 C28 F3C 87.7(18) . . . . ?
C27 C22 C23 C24 5.10(15) . . . . ?
C28 C25 C26 C27 -177.15(11) . . . . ?
C29 C21 C22 C23 -135.38(10) . . . . ?
C29 C21 C22 C27 41.46(14) . . . . ?
C29 C30 C31 C32 4.43(16) . . . . ?
C29 C30 C31 C33 -175.89(11) . . . . ?
C29 C30 C36 C35 175.89(14) . . . . ?
C30 C31 C32 S3 -172.39(9) . . . . ?
C30 C31 C32 C20 4.47(16) . . . . ?
C30 C31 C33 C34 -0.02(19) . . . . ?
C31 C30 C36 C35 0.8(2) . . . . ?
C31 C33 C34 C35 0.7(2) . . . . ?
C32 S3 C37 S2 -176.25(9) . . . . ?
C32 S3 C37 C19 4.13(9) . . . . ?
C32 C20 C21 C22 -156.88(9) . . . . ?
C32 C20 C21 C29 12.46(14) . . . . ?
C32 C31 C33 C34 179.64(13) . . . . ?
C33 C31 C32 S3 7.94(16) . . . . ?
C33 C31 C32 C20 -175.20(11) . . . . ?
C33 C34 C35 C36 -0.6(3) . . . . ?
C34 C35 C36 C30 -0.1(3) . . . . ?
C36 C30 C31 C32 179.61(12) . . . . ?
C36 C30 C31 C33 -0.70(18) . . . . ?
C37 S2 C38 S1 -177.91(8) . . . . ?
C37 S2 C38 C18 2.52(8) . . . . ?
C37 S3 C32 C20 2.94(8) . . . . ?
C37 S3 C32 C31 -179.93(10) . . . . ?
C37 C19 C20 C21 -160.18(10) . . . . ?
C37 C19 C20 C32 11.68(12) . . . . ?
C38 S1 C1 C2 -177.98(9) . . . . ?
C38 S1 C1 C17 4.62(8) . . . . ?
C38 S2 C37 S3 -175.91(9) . . . . ?
C38 S2 C37 C19 3.70(9) . . . . ?
C38 C18 C19 C20 -168.58(11) . . . . ?
C38 C18 C19 C37 10.13(12) . . . . ?
S4 C39 C40 C41 177.84(7) . . . . ?
S4 C39 C40 C76 -3.63(14) . . . . ?
S4 C39 C51 C43 -167.78(7) . . . . ?
S4 C39 C51 C52 6.69(10) . . . . ?
C39 S4 C72 S5 173.95(8) . . . . ?
C39 S4 C72 C52 -4.74(8) . . . . ?
C39 C40 C41 C42 -7.96(13) . . . . ?
C39 C40 C41 C73 176.22(9) . . . . ?
C39 C40 C76 C75 -176.18(10) . . . . ?
C39 C51 C52 C53 172.82(11) . . . . ?
C39 C51 C52 C72 -9.95(11) . . . . ?
C40 C39 C51 C43 10.64(14) . . . . ?
C40 C39 C51 C52 -174.89(9) . . . . ?
C40 C41 C42 C43 6.18(15) . . . . ?
C40 C41 C73 C74 0.56(15) . . . . ?
C41 C40 C76 C75 2.32(15) . . . . ?
C41 C42 C43 C44 -166.14(9) . . . . ?
C41 C42 C43 C51 4.26(14) . . . . ?
C41 C73 C74 C75 1.37(16) . . . . ?
C42 C41 C73 C74 -175.16(10) . . . . ?
C42 C43 C44 C45 135.42(10) . . . . ?
C42 C43 C44 C49 -37.16(13) . . . . ?
C42 C43 C51 C39 -12.25(13) . . . . ?
C42 C43 C51 C52 174.68(9) . . . . ?
C43 C44 C45 C46 -173.62(10) . . . . ?
C43 C44 C49 C48 174.16(9) . . . . ?
C43 C51 C52 C53 -13.8(2) . . . . ?
C43 C51 C52 C72 163.49(10) . . . . ?
C44 C43 C51 C39 157.47(9) . . . . ?
C44 C43 C51 C52 -15.60(16) . . . . ?
C44 C45 C46 C47 -0.36(17) . . . . ?
C45 C44 C49 C48 1.36(15) . . . . ?
C45 C46 C47 C48 1.19(19) . . . . ?
C45 C46 C47 C50A 173.5(4) . . . . ?
C45 C46 C47 C50B -162.5(6) . . . . ?
C45 C46 C47 C50C 179.1(5) . . . . ?
C46 C47 C48 C49 -0.74(18) . . . . ?
C46 C47 C50A F10A 143.4(5) . . . . ?
C46 C47 C50A F11A -95.1(5) . . . . ?
C46 C47 C50A F12A 24.4(9) . . . . ?
C46 C47 C50B F10B -128.8(10) . . . . ?
C46 C47 C50B F11B -13(2) . . . . ?
C46 C47 C50B F12B 114.7(10) . . . . ?
C46 C47 C50C F10C -75.5(6) . . . . ?
C46 C47 C50C F11C 48.7(10) . . . . ?
C46 C47 C50C F12C 168.7(8) . . . . ?
C47 C48 C49 C44 -0.56(17) . . . . ?
C48 C47 C50A F10A -44.0(7) . . . . ?
C48 C47 C50A F11A 77.5(6) . . . . ?
C48 C47 C50A F12A -163.1(6) . . . . ?
C48 C47 C50B F10B 66.7(10) . . . . ?
C48 C47 C50B F11B -177.6(18) . . . . ?
C48 C47 C50B F12B -49.8(12) . . . . ?
C48 C47 C50C F10C 102.3(7) . . . . ?
C48 C47 C50C F11C -133.6(6) . . . . ?
C48 C47 C50C F12C -13.5(12) . . . . ?
C49 C44 C45 C46 -0.90(15) . . . . ?
C50A C47 C48 C49 -173.5(4) . . . . ?
C50B C47 C48 C49 164.3(6) . . . . ?
C51 C39 C40 C41 -0.44(14) . . . . ?
C51 C39 C40 C76 178.09(9) . . . . ?
C51 C43 C44 C45 -34.38(14) . . . . ?
C51 C43 C44 C49 153.04(9) . . . . ?
C51 C52 C53 C54 166.36(11) . . . . ?
C51 C52 C53 C55 -15.5(2) . . . . ?
C51 C52 C72 S4 9.30(11) . . . . ?
C51 C52 C72 S5 -169.57(7) . . . . ?
C52 C53 C54 S5 9.23(11) . . . . ?
C52 C53 C54 S6 -170.80(7) . . . . ?
C52 C53 C55 C56 -18.0(2) . . . . ?
C52 C53 C55 C60 170.30(11) . . . . ?
C53 C52 C72 S4 -172.59(7) . . . . ?
C53 C52 C72 S5 8.54(11) . . . . ?
C53 C55 C56 C57 175.56(10) . . . . ?
C53 C55 C56 C65 -14.84(16) . . . . ?
C53 C55 C60 S6 8.10(10) . . . . ?
C53 C55 C60 C59 -175.46(9) . . . . ?
C54 S5 C72 S4 178.33(8) . . . . ?
C54 S5 C72 C52 -2.99(8) . . . . ?
C54 S6 C60 C55 -2.00(8) . . . . ?
C54 S6 C60 C59 -178.45(9) . . . . ?
C54 C53 C55 C56 160.15(10) . . . . ?
C54 C53 C55 C60 -11.52(11) . . . . ?
C55 C53 C54 S5 -169.52(7) . . . . ?
C55 C53 C54 S6 10.45(11) . . . . ?
C55 C56 C57 C58 5.63(15) . . . . ?
C55 C56 C65 C66 152.09(9) . . . . ?
C55 C56 C65 C70 -33.42(14) . . . . ?
C56 C55 C60 S6 -164.80(7) . . . . ?
C56 C55 C60 C59 11.64(14) . . . . ?
C56 C57 C58 C59 4.42(15) . . . . ?
C56 C57 C58 C64 179.60(10) . . . . ?
C56 C65 C66 C67 178.16(9) . . . . ?
C56 C65 C70 C69 -176.64(9) . . . . ?
C57 C56 C65 C66 -38.35(13) . . . . ?
C57 C56 C65 C70 136.14(10) . . . . ?
C57 C58 C59 C60 -6.35(14) . . . . ?
C57 C58 C59 C61 174.67(10) . . . . ?
C57 C58 C64 C63 -175.36(11) . . . . ?
C58 C59 C60 S6 174.36(8) . . . . ?
C58 C59 C60 C55 -1.75(14) . . . . ?
C58 C59 C61 C62 1.08(16) . . . . ?
C59 C58 C64 C63 -0.16(17) . . . . ?
C59 C61 C62 C63 -0.72(18) . . . . ?
C60 S6 C54 S5 174.88(8) . . . . ?
C60 S6 C54 C53 -5.07(8) . . . . ?
C60 C55 C56 C57 -13.26(13) . . . . ?
C60 C55 C56 C65 156.34(9) . . . . ?
C60 C59 C61 C62 -177.82(10) . . . . ?
C61 C59 C60 S6 -6.71(14) . . . . ?
C61 C59 C60 C55 177.19(10) . . . . ?
C61 C62 C63 C64 -0.1(2) . . . . ?
C62 C63 C64 C58 0.53(19) . . . . ?
C64 C58 C59 C60 178.34(10) . . . . ?
C64 C58 C59 C61 -0.64(15) . . . . ?
C65 C56 C57 C58 -164.39(9) . . . . ?
C65 C66 C67 C68 -2.31(16) . . . . ?
C66 C65 C70 C69 -2.00(14) . . . . ?
C66 C67 C68 C69 -0.51(17) . . . . ?
C66 C67 C68 C71A 169.68(17) . . . . ?
C66 C67 C68 C71B -170.5(2) . . . . ?
C67 C68 C69 C70 2.01(17) . . . . ?
C67 C68 C71A F7A 148.2(3) . . . . ?
C67 C68 C71A F8A -93.1(2) . . . . ?
C67 C68 C71A F9A 26.5(3) . . . . ?
C67 C68 C71B F7B -176.1(4) . . . . ?
C67 C68 C71B F8B -57.6(5) . . . . ?
C67 C68 C71B F9B 64.1(4) . . . . ?
C68 C69 C70 C65 -0.73(16) . . . . ?
C69 C68 C71A F7A -41.3(4) . . . . ?
C69 C68 C71A F8A 77.5(3) . . . . ?
C69 C68 C71A F9A -163.0(2) . . . . ?
C69 C68 C71B F7B 14.4(5) . . . . ?
C69 C68 C71B F8B 132.9(4) . . . . ?
C69 C68 C71B F9B -105.4(4) . . . . ?
C70 C65 C66 C67 3.53(14) . . . . ?
C71A C68 C69 C70 -168.75(16) . . . . ?
C71B C68 C69 C70 170.8(2) . . . . ?
C72 S4 C39 C40 -179.79(9) . . . . ?
C72 S4 C39 C51 -1.35(8) . . . . ?
C72 S5 C54 S6 176.20(8) . . . . ?
C72 S5 C54 C53 -3.84(8) . . . . ?
C72 C52 C53 C54 -10.89(12) . . . . ?
C72 C52 C53 C55 167.29(12) . . . . ?
C73 C41 C42 C43 -178.10(10) . . . . ?
C73 C74 C75 C76 -1.46(17) . . . . ?
C74 C75 C76 C40 -0.41(16) . . . . ?
C76 C40 C41 C42 173.44(9) . . . . ?
C76 C40 C41 C73 -2.38(14) . . . . ?
C50C C47 C48 C49 -178.4(6) . . . . ?

_shelx_res_file                  
;
TITL mo_2149_cg_0m_a.res in P-1
    mo_2149_cg_0m.res
    created by SHELXL-2018/3 at 10:41:43 on 16-Nov-2023
REM Old TITL mo_2149_cg_0m_a.res in P-1
REM SHELXT solution in P-1: R1 0.138, Rweak 0.006, Alpha 0.042
REM <I/s> 0.000 for 0 systematic absences, Orientation as input
REM Formula found by SHELXT: C82 F7A S6
CELL 0.71073 13.2828 14.2038 18.0675 67.511 73.705 86.208
ZERR 4 0.0015 0.0009 0.002 0.002 0.002 0.003
LATT 1
SFAC C H F S
UNIT 152 72 24 12
SADI F7A C71A F7B C71B
SADI F11A C50A F11B C50B
SADI F12A C50A F12B C50B
SADI 0.04 F10A F11A F10B F11B
SADI 0.04 F10A F12A F10B F12B
SADI F10A C50A F10B C50B
SADI 0.04 F11A F12A F11B F12B
SADI 0.04 F11A C47 F11B C47
SADI 0.04 F12A C47 F12B C47
RIGU 0.001 0.002 F10B F11B F12B C47 C50B
RIGU 0.001 0.002 F10A F11A F12A C47 C50A
SADI F8A C71A F8B C71B
SADI F11B C50B F11C C50C
SADI 0.04 F10B F11B F10C F11C
SADI 0.04 F11B F12B F11C F12C
SADI 0.04 F11B C47 F11C C47
SADI F9A C71A F9B C71B
RIGU 0.001 0.002 F10C C50C F11C F12C C47
RIGU 0.001 0.002 F10B F11B F12B C50B C47
ISOR 0.005 0.01 F11C F11B F12A
SADI C47 C50A C47 C50B
SADI C68 C71A C68 C71B
SADI 0.04 F7A F8A F7B F8B
SADI 0.04 F7A F9A F7B F9B
SADI 0.04 F7A C68 F7B C68
SADI 0.04 F10A C47 F10B C47
SADI 0.04 F8A F9A F8B F9B
SADI 0.04 F8A C68 F8B C68
SADI 0.04 F9A C68 F9B C68
SADI F10B C50B F10C C50C
SADI F12B C50B F12C C50C
SADI C47 C50B C47 C50C
SADI 0.04 F10B F12B F10C F12C
SADI 0.04 F10B C47 F10C C47
SADI F1A C28 F1B C28
SADI F2A C28 F2B C28
SADI 0.04 F12B C47 F12C C47
SADI F3A C28 F3B C28
SADI F1A C28 F2C C28
SADI F2A C28 F3C C28
SADI F3A C28 F1C C28
RIGU 0.001 0.002 F1A F2A F3A C28
RIGU 0.001 0.002 F1C F2C F3C C28
SUMP 1 0.0001 1 4 1 5 1 6
SUMP 1 0.0001 1 3 1 7 1 8

L.S. 99
PLAN  15
SIZE 0.093 0.117 0.596
TEMP -173.15
CONF
BOND
LIST 6
MORE -1
BOND $H
fmap 2
acta
REM <olex2.extras>
REM <HklSrc "%.\\mo_2149_CG_0m.hkl">
REM </olex2.extras>

WGHT    0.046600    1.214400
FVAR       0.33919   0.58379   0.49090   0.61111   0.34010   0.04880   0.16510
FVAR       0.34400
S1    4   -0.066069   -0.316232    0.917905    11.00000    0.01763    0.01613 =
         0.02067   -0.00651   -0.00049   -0.00266
S2    4   -0.061831   -0.292526    0.736486    11.00000    0.02311    0.02443 =
         0.02766   -0.01340   -0.00824   -0.00419
S3    4    0.049828   -0.148685    0.552364    11.00000    0.03007    0.03441 =
         0.02178   -0.01568   -0.01216    0.00135
PART 1
F1A   3    0.505573   -0.196652    0.900813    41.00000    0.03694    0.06874 =
         0.04889   -0.00578   -0.03208    0.00311
PART 2
F1B   3    0.493524   -0.222925    0.908340    51.00000    0.06487    0.05503 =
         0.06159    0.00608   -0.04364    0.01622
PART 3
F1C   3    0.494937   -0.137209    0.898175    61.00000    0.05237    0.05619 =
         0.04723    0.01222   -0.03854   -0.02553
PART 1
F2A   3    0.362300   -0.281978    0.966077    41.00000    0.07945    0.03811 =
         0.04226    0.01690   -0.04442   -0.02976
PART 2
F2B   3    0.329236   -0.256233    0.975512    51.00000    0.05876    0.06284 =
         0.02558    0.01226   -0.02478   -0.02883
PART 3
F2C   3    0.435650   -0.279759    0.926849    61.00000    0.07825    0.03542 =
         0.05150   -0.00711   -0.03033    0.00742
PART 1
F3A   3    0.376092   -0.128209    0.958348    41.00000    0.07025    0.05619 =
         0.03169   -0.01619   -0.03029    0.01013
PART 2
F3B   3    0.401170   -0.112094    0.943513    51.00000    0.11692    0.04189 =
         0.04576   -0.01341   -0.05593   -0.00920
PART 3
F3C   3    0.329226   -0.177112    0.976710    61.00000    0.05960    0.05153 =
         0.02900   -0.00014   -0.01860    0.01056
PART 0
F4    3    0.203482    0.330090    0.492653    11.00000    0.03893    0.02953 =
         0.02096   -0.00288    0.00220   -0.00405
F5    3    0.036778    0.315586    0.509457    11.00000    0.05282    0.03688 =
         0.03841    0.01001   -0.02962   -0.01499
F6    3    0.094225    0.400449    0.566404    11.00000    0.03036    0.01908 =
         0.03612   -0.00174   -0.00428    0.00198
C1    1    0.008332   -0.222184    0.921478    11.00000    0.01585    0.01486 =
         0.01721   -0.00645   -0.00187    0.00096
C2    1    0.018661   -0.218312    0.996555    11.00000    0.01703    0.01815 =
         0.01524   -0.00589   -0.00176    0.00371
C3    1   -0.021822   -0.295883    1.076395    11.00000    0.02287    0.02115 =
         0.01698   -0.00455   -0.00086    0.00396
AFIX  43
H3    2   -0.059285   -0.353939    1.081803    11.00000   -1.20000
AFIX   0
C4    1   -0.007086   -0.287457    1.146157    11.00000    0.02878    0.02713 =
         0.01503   -0.00491   -0.00257    0.01030
AFIX  43
H4    2   -0.034182   -0.339875    1.199401    11.00000   -1.20000
AFIX   0
C5    1    0.047883   -0.201620    1.138946    11.00000    0.03186    0.03097 =
         0.01677   -0.01135   -0.00874    0.01282
AFIX  43
H5    2    0.058478   -0.196742    1.187243    11.00000   -1.20000
AFIX   0
C6    1    0.086331   -0.124776    1.062319    11.00000    0.02973    0.02607 =
         0.01914   -0.01182   -0.00956    0.00706
AFIX  43
H6    2    0.122630   -0.066823    1.058304    11.00000   -1.20000
AFIX   0
C7    1    0.072547   -0.130808    0.989075    11.00000    0.02063    0.01987 =
         0.01624   -0.00846   -0.00524    0.00463
C8    1    0.102860   -0.047754    0.910455    11.00000    0.02163    0.01775 =
         0.01719   -0.00815   -0.00606    0.00128
AFIX  43
H8    2    0.132449    0.013097    0.907521    11.00000   -1.20000
AFIX   0
C9    1    0.090927   -0.052283    0.838603    11.00000    0.01591    0.01489 =
         0.01509   -0.00651   -0.00315    0.00053
C10   1    0.097187    0.042466    0.763842    11.00000    0.01686    0.01449 =
         0.01422   -0.00662   -0.00309    0.00066
C11   1    0.025002    0.055547    0.717652    11.00000    0.01635    0.01585 =
         0.01742   -0.00722   -0.00362    0.00016
AFIX  43
H11   2   -0.026665    0.002880    0.734071    11.00000   -1.20000
AFIX   0
C12   1    0.027367    0.144071    0.648209    11.00000    0.01898    0.01836 =
         0.01780   -0.00620   -0.00530    0.00041
AFIX  43
H12   2   -0.021683    0.151355    0.617127    11.00000   -1.20000
AFIX   0
C13   1    0.101815    0.221662    0.624625    11.00000    0.02113    0.01687 =
         0.01772   -0.00303   -0.00438   -0.00127
C14   1    0.171064    0.212571    0.672174    11.00000    0.02194    0.01774 =
         0.02150   -0.00532   -0.00524   -0.00412
AFIX  43
H14   2    0.220100    0.266978    0.657215    11.00000   -1.20000
AFIX   0
C15   1    0.168269    0.124036    0.741309    11.00000    0.02033    0.01679 =
         0.01937   -0.00755   -0.00612   -0.00067
AFIX  43
H15   2    0.215104    0.118531    0.773853    11.00000   -1.20000
AFIX   0
C16   1    0.108305    0.316406    0.548560    11.00000    0.02698    0.02236 =
         0.02317   -0.00086   -0.00777   -0.00396
C17   1    0.053742   -0.147662    0.842942    11.00000    0.01424    0.01477 =
         0.01529   -0.00642   -0.00298    0.00099
C18   1    0.042465   -0.178015    0.777660    11.00000    0.01503    0.01548 =
         0.01667   -0.00742   -0.00416    0.00069
C19   1    0.081057   -0.144979    0.688064    11.00000    0.01741    0.01787 =
         0.01642   -0.00881   -0.00578    0.00200
C20   1    0.162407   -0.076750    0.619684    11.00000    0.01826    0.01835 =
         0.01450   -0.00804   -0.00475    0.00269
C21   1    0.256967   -0.032266    0.619296    11.00000    0.01815    0.01712 =
         0.01421   -0.00616   -0.00301    0.00132
C22   1    0.298401   -0.071166    0.693141    11.00000    0.01444    0.01766 =
         0.01502   -0.00571   -0.00247    0.00019
C23   1    0.286173   -0.175227    0.743619    11.00000    0.01738    0.01668 =
         0.01876   -0.00668   -0.00544   -0.00001
AFIX  43
H23   2    0.253390   -0.220382    0.728970    11.00000   -1.20000
AFIX   0
C24   1    0.321053   -0.213523    0.814580    11.00000    0.02015    0.01803 =
         0.02191   -0.00294   -0.00855   -0.00170
AFIX  43
H24   2    0.312087   -0.284280    0.848354    11.00000   -1.20000
AFIX   0
C25   1    0.369169   -0.147645    0.835864    11.00000    0.02193    0.02264 =
         0.02239   -0.00353   -0.01148   -0.00330
C26   1    0.388627   -0.045117    0.783636    11.00000    0.02255    0.02221 =
         0.02517   -0.00600   -0.01016   -0.00591
AFIX  43
H26   2    0.425112   -0.001094    0.796870    11.00000   -1.20000
AFIX   0
C27   1    0.354603   -0.007616    0.712382    11.00000    0.01872    0.01766 =
         0.01986   -0.00428   -0.00522   -0.00286
AFIX  43
H27   2    0.369475    0.061939    0.676098    11.00000   -1.20000
AFIX   0
C28   1    0.401344   -0.186929    0.914572    11.00000    0.03726    0.02920 =
         0.03023   -0.00128   -0.02104   -0.00833
C29   1    0.317895    0.035629    0.544782    11.00000    0.02446    0.02367 =
         0.01621   -0.00486   -0.00209   -0.00152
AFIX  43
H29   2    0.377927    0.068495    0.544748    11.00000   -1.20000
AFIX   0
C30   1    0.294207    0.058367    0.467795    11.00000    0.03043    0.02798 =
         0.01459   -0.00487   -0.00219    0.00219
C31   1    0.209707    0.004731    0.465566    11.00000    0.02977    0.02850 =
         0.01410   -0.00884   -0.00603    0.00783
C32   1    0.147456   -0.065133    0.543043    11.00000    0.02309    0.02643 =
         0.01674   -0.01135   -0.00750    0.00522
C33   1    0.190669    0.022789    0.388077    11.00000    0.04353    0.04197 =
         0.01753   -0.01382   -0.01170    0.01047
AFIX  43
H33   2    0.134104   -0.012974    0.386148    11.00000   -1.20000
AFIX   0
C34   1    0.253710    0.091829    0.315718    11.00000    0.05804    0.05336 =
         0.01591   -0.01047   -0.01018    0.01153
AFIX  43
H34   2    0.239966    0.104072    0.264043    11.00000   -1.20000
AFIX   0
C35   1    0.337689    0.144106    0.317417    11.00000    0.05790    0.05339 =
         0.01447   -0.00057   -0.00079    0.00014
AFIX  43
H35   2    0.381044    0.191165    0.266799    11.00000   -1.20000
AFIX   0
C36   1    0.358466    0.128278    0.391632    11.00000    0.04389    0.04282 =
         0.01787   -0.00147   -0.00053   -0.00586
AFIX  43
H36   2    0.416053    0.164283    0.391909    11.00000   -1.20000
AFIX   0
C37   1    0.023962   -0.194846    0.659268    11.00000    0.02168    0.02411 =
         0.02119   -0.01220   -0.00795    0.00054
C38   1   -0.027529   -0.261514    0.810449    11.00000    0.01659    0.01776 =
         0.02086   -0.00892   -0.00452   -0.00060

S4    4    0.841136    0.435875    0.147419    11.00000    0.01768    0.01585 =
         0.02222   -0.00944   -0.00494    0.00482
S5    4    0.814113    0.432645    0.325645    11.00000    0.02018    0.02021 =
         0.02188   -0.00824   -0.00974    0.00797
S6    4    0.670814    0.526728    0.446488    11.00000    0.02046    0.01996 =
         0.01627   -0.00651   -0.00799    0.00311
PART 1
F7A   3    0.816729    0.949147   -0.115636    21.00000    0.03224    0.05674 =
         0.01898   -0.00745    0.00458   -0.02090
PART 2
F7B   3    0.810976    0.933641   -0.121909   -21.00000    0.04687    0.06351 =
         0.02890    0.01031    0.01160    0.03027
PART 1
F8A   3    0.719395    0.839656   -0.117211    21.00000    0.05726    0.04330 =
         0.01760   -0.01457   -0.00943   -0.00086
PART 2
F8B   3    0.653032    0.931266   -0.130427   -21.00000    0.06990    0.14117 =
         0.02129   -0.02336   -0.00473   -0.05773
PART 1
F9A   3    0.659952    0.985594   -0.124747    21.00000    0.05015    0.05366 =
         0.01788    0.00732   -0.00639    0.02702
PART 2
F9B   3    0.708170    1.050379   -0.106756   -21.00000    0.06760    0.02990 =
         0.02588    0.00498   -0.01033    0.00498
PART 1
F10A  3    0.139035    0.700721    0.317307    31.00000    0.03771    0.04452 =
         0.03483   -0.00016    0.00842    0.02545
PART 2
F10B  3    0.101809    0.624774    0.310476    71.00000    0.02377    0.12029 =
         0.05271   -0.01702   -0.00077    0.01821
PART 1
F11A  3    0.097447    0.555887    0.317981    31.00000    0.01900    0.11406 =
         0.07258   -0.05077    0.00352   -0.00584
PART 2
F11B  3    0.161653    0.569952    0.417638    71.00000    0.05495    0.06757 =
         0.02356   -0.00307    0.00320    0.01141
PART 1
F12A  3    0.156488    0.560470    0.414146    31.00000    0.03138    0.05658 =
         0.01704    0.00672    0.00637    0.02477
PART 2
F12B  3    0.183079    0.726982    0.335550    71.00000    0.06569    0.06049 =
         0.10181   -0.03485    0.03143    0.01840
PART 0
C39   1    0.744705    0.499156    0.100301    11.00000    0.01631    0.01319 =
         0.01843   -0.00697   -0.00342    0.00117
C40   1    0.741397    0.504193    0.020800    11.00000    0.01851    0.01414 =
         0.01742   -0.00722   -0.00151   -0.00179
C41   1    0.656556    0.555016   -0.008482    11.00000    0.01945    0.01639 =
         0.01576   -0.00662   -0.00193   -0.00241
C42   1    0.574004    0.585832    0.045802    11.00000    0.01777    0.01758 =
         0.01487   -0.00571   -0.00379   -0.00018
AFIX  43
H42   2    0.514292    0.613662    0.027356    11.00000   -1.20000
AFIX   0
C43   1    0.576206    0.577366    0.123997    11.00000    0.01555    0.01360 =
         0.01416   -0.00469   -0.00300   -0.00002
C44   1    0.476045    0.589498    0.181260    11.00000    0.01499    0.01573 =
         0.01471   -0.00603   -0.00393    0.00047
C45   1    0.444460    0.522992    0.264868    11.00000    0.01667    0.01935 =
         0.01581   -0.00408   -0.00444    0.00244
AFIX  43
H45   2    0.490874    0.473354    0.287023    11.00000   -1.20000
AFIX   0
C46   1    0.346063    0.528533    0.316002    11.00000    0.01997    0.02752 =
         0.01576   -0.00316   -0.00223    0.00396
AFIX  43
H46   2    0.325381    0.482656    0.372618    11.00000   -1.20000
AFIX   0
C47   1    0.278034    0.601329    0.284109    11.00000    0.01956    0.02950 =
         0.01929   -0.00605   -0.00175    0.00723
C48   1    0.307282    0.667409    0.200830    11.00000    0.01975    0.02209 =
         0.02011   -0.00555   -0.00585    0.00614
AFIX  43
H48   2    0.260448    0.716657    0.178857    11.00000   -1.20000
AFIX   0
C49   1    0.405218    0.660852    0.150187    11.00000    0.01816    0.01706 =
         0.01549   -0.00475   -0.00541    0.00186
AFIX  43
H49   2    0.424741    0.705660    0.093223    11.00000   -1.20000
AFIX   0
PART 1
C50A  1    0.167106    0.604304    0.333236    31.00000    0.02347    0.03976 =
         0.01721   -0.00334   -0.00212    0.01168
PART 2
C50B  1    0.184570    0.632784    0.338176    71.00000    0.03182    0.04878 =
         0.02525   -0.00287    0.00387    0.02282
PART 0
C51   1    0.670024    0.541780    0.149375    11.00000    0.01522    0.01236 =
         0.01536   -0.00523   -0.00337    0.00033
C52   1    0.700007    0.531985    0.223336    11.00000    0.01538    0.01299 =
         0.01623   -0.00573   -0.00426    0.00215
C53   1    0.667615    0.564848    0.293076    11.00000    0.01489    0.01444 =
         0.01581   -0.00561   -0.00492    0.00232
C54   1    0.716519    0.509124    0.354050    11.00000    0.01774    0.01828 =
         0.01861   -0.00738   -0.00729    0.00421
C55   1    0.601853    0.639317    0.318135    11.00000    0.01410    0.01477 =
         0.01522   -0.00621   -0.00380    0.00089
C56   1    0.559987    0.731226    0.269951    11.00000    0.01396    0.01380 =
         0.01528   -0.00526   -0.00287    0.00066
C57   1    0.492982    0.783979    0.311992    11.00000    0.01811    0.01493 =
         0.01671   -0.00564   -0.00235    0.00199
AFIX  43
H57   2    0.460159    0.841061    0.281106    11.00000   -1.20000
AFIX   0
C58   1    0.470698    0.756900    0.399509    11.00000    0.01869    0.01786 =
         0.01713   -0.00778   -0.00117    0.00067
C59   1    0.524391    0.676652    0.445703    11.00000    0.01722    0.01843 =
         0.01605   -0.00774   -0.00235   -0.00102
C60   1    0.590475    0.620471    0.402154    11.00000    0.01625    0.01613 =
         0.01554   -0.00587   -0.00479    0.00056
C61   1    0.509229    0.654996    0.531435    11.00000    0.02441    0.02569 =
         0.01715   -0.00955   -0.00501    0.00177
AFIX  43
H61   2    0.546026    0.601973    0.562466    11.00000   -1.20000
AFIX   0
C62   1    0.441451    0.710430    0.569908    11.00000    0.03001    0.03051 =
         0.01785   -0.01248   -0.00246    0.00144
AFIX  43
H62   2    0.431047    0.694957    0.627621    11.00000   -1.20000
AFIX   0
C63   1    0.387334    0.789917    0.524531    11.00000    0.03180    0.03034 =
         0.02217   -0.01468   -0.00070    0.00677
AFIX  43
H63   2    0.340573    0.827708    0.551766    11.00000   -1.20000
AFIX   0
C64   1    0.401800    0.813184    0.440919    11.00000    0.02773    0.02406 =
         0.02124   -0.01072   -0.00133    0.00697
AFIX  43
H64   2    0.365375    0.867363    0.410661    11.00000   -1.20000
AFIX   0
C65   1    0.599475    0.779784    0.177757    11.00000    0.01547    0.01300 =
         0.01535   -0.00607   -0.00333    0.00099
C66   1    0.534088    0.837942    0.129953    11.00000    0.01617    0.01660 =
         0.01842   -0.00665   -0.00367    0.00191
AFIX  43
H66   2    0.462998    0.844747    0.156741    11.00000   -1.20000
AFIX   0
C67   1    0.571773    0.885712    0.044040    11.00000    0.02100    0.02226 =
         0.01765   -0.00521   -0.00670    0.00024
AFIX  43
H67   2    0.526004    0.922859    0.012100    11.00000   -1.20000
AFIX   0
C68   1    0.676636    0.879112    0.004788    11.00000    0.02157    0.03081 =
         0.01435   -0.00741   -0.00242   -0.00366
C69   1    0.743908    0.825603    0.051289    11.00000    0.01683    0.02802 =
         0.01853   -0.01128   -0.00092   -0.00065
AFIX  43
H69   2    0.816063    0.822996    0.024550    11.00000   -1.20000
AFIX   0
C70   1    0.705333    0.775853    0.137107    11.00000    0.01569    0.01773 =
         0.01821   -0.00828   -0.00388    0.00181
AFIX  43
H70   2    0.751439    0.738621    0.168678    11.00000   -1.20000
AFIX   0
PART 1
C71A  1    0.718236    0.913475   -0.087409    21.00000    0.02407    0.02867 =
         0.01393   -0.00526   -0.00483    0.00290
PART 2
C71B  1    0.711024    0.950218   -0.088489   -21.00000    0.02747    0.03433 =
         0.01938   -0.00983   -0.00261   -0.00253
PART 0
C72   1    0.783957    0.468684    0.231783    11.00000    0.01800    0.01616 =
         0.01972   -0.00772   -0.00629    0.00423
C73   1    0.652673    0.567762   -0.089279    11.00000    0.02395    0.02305 =
         0.01733   -0.00822   -0.00371   -0.00210
AFIX  43
H73   2    0.596411    0.602282   -0.109673    11.00000   -1.20000
AFIX   0
C74   1    0.729670    0.530587   -0.138510    11.00000    0.02878    0.02531 =
         0.01851   -0.01143   -0.00242   -0.00341
AFIX  43
H74   2    0.727160    0.540834   -0.193082    11.00000   -1.20000
AFIX   0
C75   1    0.812126    0.477427   -0.108208    11.00000    0.02702    0.02272 =
         0.02279   -0.01360   -0.00020   -0.00148
AFIX  43
H75   2    0.864102    0.450614   -0.142074    11.00000   -1.20000
AFIX   0
C76   1    0.818237    0.463883   -0.030006    11.00000    0.02191    0.01812 =
         0.02337   -0.01153   -0.00185    0.00026
AFIX  43
H76   2    0.873994    0.427489   -0.010038    11.00000   -1.20000
AFIX   0
PART 3
F10C  3    0.108958    0.521495    0.359440    81.00000    0.02326    0.05454 =
         0.08414   -0.01135    0.01304   -0.00447
C50C  1    0.172662    0.598438    0.345685    81.00000    0.02261    0.03454 =
         0.02355    0.00249    0.00254    0.01276
F11C  3    0.180672    0.594945    0.418786    81.00000    0.04333    0.08823 =
         0.02470   -0.01578   -0.00011    0.03060
F12C  3    0.119609    0.682074    0.314971    81.00000    0.02420    0.04107 =
         0.02631    0.00712    0.00431    0.01746
HKLF 4


REM  mo_2149_cg_0m_a.res in P-1
REM wR2 = 0.095345, GooF = S = 1.03337, Restrained GooF = 1.03873 for all data
REM R1 = 0.034669 for 18748 Fo > 4sig(Fo) and 0.043549 for all 21939 data
REM 1016 parameters refined using 195 restraints

END

WGHT      0.0466      1.2143

REM Highest difference peak  0.511,  deepest hole -0.533,  1-sigma level  0.056
Q1    1   0.0836  0.2835  0.4858  11.00000  0.05    0.51
Q2    1   0.5984  0.6338  0.3587  11.00000  0.05    0.46
Q3    1   0.7422  0.4981  0.2291  11.00000  0.05    0.46
Q4    1   0.5830  0.5847  0.0837  11.00000  0.05    0.46
Q5    1   0.0605  0.0494  0.7400  11.00000  0.05    0.46
Q6    1   0.7221  0.8079  0.0944  11.00000  0.05    0.45
Q7    1  -0.0420 -0.2623  0.6961  11.00000  0.05    0.45
Q8    1   0.5241  0.7531  0.2929  11.00000  0.05    0.44
Q9    1   0.5186  0.6639  0.4884  11.00000  0.05    0.44
Q10   1   0.1051  0.2634  0.5890  11.00000  0.05    0.43
Q11   1   0.0827 -0.1249  1.0238  11.00000  0.05    0.43
Q12   1  -0.0600 -0.2942  0.8731  11.00000  0.05    0.43
Q13   1   0.3026 -0.1923  0.7795  11.00000  0.05    0.43
Q14   1   0.6957  0.5390  0.3206  11.00000  0.05    0.43
Q15   1   0.7084  0.5207  0.1221  11.00000  0.05    0.43
;
_shelx_res_checksum              93533
####################################################################### 
# 
# This file contains crystal structure data downloaded from the 
# Cambridge Structural Database (CSD) hosted by the Cambridge 
# Crystallographic Data Centre (CCDC).
# 
# Full information about CCDC data access policies and citation 
# guidelines are available at http://www.ccdc.cam.ac.uk/access/V1 
# 
# Audit and citation data items may have been added by the CCDC. 
# Please retain this information to preserve the provenance of 
# this file and to allow appropriate attribution of the data. 
# 
#######################################################################

data_mo_2205_cg_0m
_database_code_depnum_ccdc_archive 'CCDC 2479177'
loop_
_audit_author_name
_audit_author_address
'Christopher Golz'
;Georg August University Goettingen
Germany
;
_audit_update_record             
;
2025-08-08 deposited with the CCDC.	2025-09-11 downloaded from the CCDC.
;
loop_
_audit_author_email
wei.fu@chemie.uni-goettingen.de
'cgolz@gwdg.de '
'malcara@gwdg.de '

_audit_creation_method           
;FinalCif V131 by Daniel Kratzert, Freiburg 2024, 
https://dkratzert.de/finalcif.html
;
_audit_creation_date             2024-01-22
_diffrn_source_power             0.07
_exptl_crystal_colour_primary    colourless
_olex2_refinement_description    
;
1. Fixed Uiso
 At 1.2 times of:
  All C(H) groups
 At 1.5 times of:
  All C(H,H,H) groups
2. Restrained distances
 Cl4A-C2A \\sim Cl4B-C2B
 with sigma of 0.02
 Cl1A-C1A \\sim Cl1B-C1B
 with sigma of 0.02
 Cl5A-C2A \\sim Cl5B-C2B
 with sigma of 0.02
 Cl2A-C1A \\sim Cl2B-C1B
 with sigma of 0.02
 Cl6A-C2A \\sim Cl6B-C2B
 with sigma of 0.02
 Cl3A-C1A \\sim Cl3B-C1B
 with sigma of 0.02
 Cl4A-Cl5A \\sim Cl4B-Cl5B
 with sigma of 0.04
 C1A-H1A \\sim C1B-H1A
 with sigma of 0.02
 Cl1A-Cl2A \\sim Cl1B-Cl2B
 with sigma of 0.04
 Cl4A-Cl6A \\sim Cl4B-Cl6B
 with sigma of 0.04
 Cl5A-Cl6A \\sim Cl5B-Cl6B
 with sigma of 0.04
 Cl1A-Cl3A \\sim Cl1B-Cl3B
 with sigma of 0.04
 Cl1A-H1A \\sim Cl1B-H1A
 with sigma of 0.04
 Cl2A-Cl3A \\sim Cl2B-Cl3B
 with sigma of 0.04
 Cl2A-H1A \\sim Cl2B-H1A
 with sigma of 0.04
 Cl10-C4A \\sim Cl-C4B
 with sigma of 0.02
 Cl3A-H1A \\sim Cl3B-H1A
 with sigma of 0.04
 Cl11-C4A \\sim Cl2-C4B
 with sigma of 0.02
 Cl12-C4A \\sim Cl1-C4B
 with sigma of 0.02
 Cl10-Cl11 \\sim Cl-Cl2
 with sigma of 0.04
 Cl3B-C1B \\sim Cl3C-C1C
 with sigma of 0.02
 Cl1B-C1B \\sim Cl1C-C1C
 with sigma of 0.02
 Cl10-Cl12 \\sim Cl-Cl1
 with sigma of 0.04
 Cl11-Cl12 \\sim Cl2-Cl1
 with sigma of 0.04
 Cl2B-C1B \\sim Cl2C-C1C
 with sigma of 0.02
 C1B-H1B \\sim C1C-H1B
 with sigma of 0.02
 Cl3B-Cl1B \\sim Cl3C-Cl1C
 with sigma of 0.04
 Cl3B-Cl2B \\sim Cl3C-Cl2C
 with sigma of 0.04
 Cl3B-H1B \\sim Cl3C-H1B
 with sigma of 0.04
 Cl1B-Cl2B \\sim Cl1C-Cl2C
 with sigma of 0.04
 Cl1B-H1B \\sim Cl1C-H1B
 with sigma of 0.04
 Cl2B-H1B \\sim Cl2C-H1B
 with sigma of 0.04
3. Uiso/Uaniso restraints and constraints
Uanis(C2A) = Uanis(C2B)
Uanis(C1A) = Uanis(C1B)
4. Rigid body (RIGU) restrains
 Cl4A, C2A, Cl6A, Cl5A
 with sigma for 1-2 distances of 0.001 and sigma for 1-3 distances of 0.002
 Cl4B, C2B, Cl6B, Cl5B
 with sigma for 1-2 distances of 0.001 and sigma for 1-3 distances of 0.002
 Cl2A, Cl1A, C1A, Cl3A
 with sigma for 1-2 distances of 0.001 and sigma for 1-3 distances of 0.002
 Cl3B, C1B, Cl1B, Cl2B
 with sigma for 1-2 distances of 0.001 and sigma for 1-3 distances of 0.002
 Cl12, C4A, Cl11, Cl10
 with sigma for 1-2 distances of 0.001 and sigma for 1-3 distances of 0.002
 Cl1, C4B, Cl2, Cl
 with sigma for 1-2 distances of 0.001 and sigma for 1-3 distances of 0.002
 Cl1C, C1C, Cl2C, Cl3C
 with sigma for 1-2 distances of 0.001 and sigma for 1-3 distances of 0.002
5. Others
 1*[Sof(Cl1A)+Sof(Cl2A)+Sof(Cl3A)+Sof(C1A)+Sof(H1A)]+1*[Sof(Cl3B)+Sof(Cl1B)+
 Sof(Cl2B)+Sof(C1B)+Sof(H1B)]+1*[Sof(Cl2C)+Sof(C1C)+Sof(H1C)+Sof(Cl1C)+
 Sof(Cl3C)]=1 with esd of 0.00001
 Sof(Cl4B)=Sof(C2B)=Sof(H2B)=Sof(Cl6B)=Sof(Cl5B)=1-FVAR(1)
 Sof(Cl4A)=Sof(Cl5A)=Sof(Cl6A)=Sof(C2A)=Sof(H2A)=FVAR(1)
 Sof(Cl)=Sof(C4B)=Sof(H4B)=Sof(Cl1)=Sof(Cl2)=1-FVAR(2)
 Sof(Cl10)=Sof(Cl11)=Sof(Cl12)=Sof(C4A)=Sof(H4A)=FVAR(2)
 Sof(Cl1A)=Sof(Cl2A)=Sof(Cl3A)=Sof(C1A)=Sof(H1A)=FVAR(3)
 Sof(Cl3B)=Sof(Cl1B)=Sof(Cl2B)=Sof(C1B)=Sof(H1B)=FVAR(4)
 Sof(Cl2C)=Sof(C1C)=Sof(H1C)=Sof(Cl1C)=Sof(Cl3C)=FVAR(5)
6.a Ternary CH refined with riding coordinates:
 C1A(H1A), C2A(H2A), C3A(H3A), C4A(H4A), C2B(H2B), C4B(H4B), C1B(H1B), C1C(H1C)
6.b Aromatic/amide H refined with riding coordinates:
 C3(H3), C6(H6), C7(H7), C9(H9), C10(H10), C13(H13), C14(H14), C15(H15),
 C16(H16), C24(H24), C25(H25), C27(H27), C28(H28), C29(H29), C31(H31), C32(H32),
  C33(H33), C34(H34), C3'(H3'), C6'(H6'), C7'(H7'), C9'(H9'), C10'(H10'),
 C13'(H13'), C14'(H14'), C15'(H15'), C16'(H16'), C24'(H24'), C25'(H25'),
 C27'(H27'), C28'(H28'), C29'(H29'), C31'(H31'), C32'(H32'), C33'(H33'),
 C34'(H34')
6.c Idealised Me refined as rotating group:
 C37(H37A,H37B,H37C), C38(H38A,H38B,H38C), C37'(H37D,H37E,H37F), C38'(H38D,
 H38E,H38F)
;
_olex2_submission_special_instructions 'No special instructions were received'
_shelx_SHELXL_version_number     2018/3
_chemical_name_systematic        ?
_chemical_name_common            ?
_chemical_formula_sum            'C40 H26 Cl6 O2 S3'
_chemical_formula_moiety         '2(C H Cl3), C38 H24 O2 S3'
_chemical_formula_weight         847.49
_chemical_melting_point          ?
_space_group_crystal_system      monoclinic
_space_group_IT_number           14
_space_group_name_H-M_alt        'P 1 21/n 1'
_space_group_name_Hall           '-P 2yn'
_shelx_space_group_comment       
;
The symmetry employed for this shelxl refinement is uniquely defined
by the following loop, which should always be used as a source of
symmetry information in preference to the above space-group names.
They are only intended as comments.
;

loop_
_space_group_symop_operation_xyz
'x, y, z'
'-x+1/2, y+1/2, -z+1/2'
'-x, -y, -z'
'x-1/2, -y-1/2, z-1/2'

_cell_length_a                   13.8640(18)
_cell_length_b                   21.852(2)
_cell_length_c                   24.844(3)
_cell_angle_alpha                90
_cell_angle_beta                 103.597(4)
_cell_angle_gamma                90
_cell_volume                     7315.8(16)
_cell_formula_units_Z            8
_cell_measurement_temperature    100.00
_cell_measurement_reflns_used    9188
_cell_measurement_theta_min      2.189
_cell_measurement_theta_max      27.930
_exptl_crystal_description       needle
_exptl_crystal_colour            colourless
_exptl_crystal_recrystallization_method ?
_exptl_crystal_density_meas      ?
_exptl_crystal_density_method    ?
_exptl_crystal_density_diffrn    1.539
_exptl_crystal_F_000             3456
_exptl_crystal_size_max          0.509
_exptl_crystal_size_mid          0.047
_exptl_crystal_size_min          0.03
_exptl_absorpt_coefficient_mu    0.679
_exptl_absorpt_correction_type   numerical
_exptl_absorpt_correction_T_min  0.8528
_exptl_absorpt_correction_T_max  0.9949
_exptl_absorpt_process_details   
;
SADABS-2016/2 (Bruker,2016/2) was used for absorption correction.
wR2(int) was 0.1543 before and 0.0508 after correction.
The Ratio of minimum to maximum transmission is 0.8572.
The \l/2 correction factor is Not present.
;
_exptl_absorpt_special_details   ?
_shelx_estimated_absorpt_T_min   0.724
_shelx_estimated_absorpt_T_max   0.980
_exptl_transmission_factor_min   ?
_exptl_transmission_factor_max   ?
_exptl_special_details           ?
_diffrn_ambient_temperature      100.00
_diffrn_ambient_environment      N~2~
_diffrn_radiation_type           MoK\a
_diffrn_radiation_wavelength     0.71073
_diffrn_radiation_monochromator  'mirror optics'
_diffrn_measurement_ambient_temperature_device_make 'Oxford Cryostream 800'
_diffrn_radiation_probe          x-ray
_diffrn_source                   'microfocus sealed X-ray tube'
_diffrn_source_type              'Incoatec I\ms'
_diffrn_source_voltage           50.0
_diffrn_source_current           1.4
_diffrn_detector                 CPAD
_diffrn_detector_type            'Bruker PHOTON III'
_diffrn_detector_area_resol_mean 7.41
_diffrn_measurement_device       'four-circle diffractometer'
_diffrn_measurement_device_type  'Bruker D8 VENTURE dual wavelength Mo/Ag'
_diffrn_measurement_method       '\w and \f scans'
_diffrn_measurement_specimen_support 'MiTeGen micromount'
_diffrn_reflns_number            366677
_diffrn_reflns_av_unetI/netI     0.0270
_diffrn_reflns_av_R_equivalents  0.0706
_diffrn_reflns_theta_min         1.864
_diffrn_reflns_theta_max         28.300
_diffrn_reflns_theta_full        25.242
_diffrn_reflns_limit_h_min       -18
_diffrn_reflns_limit_h_max       18
_diffrn_reflns_limit_k_min       -29
_diffrn_reflns_limit_k_max       29
_diffrn_reflns_limit_l_min       -33
_diffrn_reflns_limit_l_max       33
_diffrn_standards_number         0
_diffrn_measured_fraction_theta_max 0.999
_diffrn_measured_fraction_theta_full 1.000
_diffrn_reflns_Laue_measured_fraction_max 0.999
_diffrn_reflns_Laue_measured_fraction_full 1.000
_diffrn_reflns_point_group_measured_fraction_max 0.999
_diffrn_reflns_point_group_measured_fraction_full 1.000
_reflns_number_total             18179
_reflns_number_gt                14389
_reflns_threshold_expression     'I > 2\s(I)'
_reflns_Friedel_coverage         0.000
_reflns_Friedel_fraction_max     .
_reflns_Friedel_fraction_full    .
_reflns_special_details          
;
 Reflections were merged by SHELXL according to the crystal
 class for the calculation of statistics and refinement.
 
 _reflns_Friedel_fraction is defined as the number of unique
 Friedel pairs measured divided by the number that would be
 possible theoretically, ignoring centric projections and
 systematic absences.
;
_computing_data_collection       
'Bruker BIS 8.5.1.2 Release/2023-09-07 and APEX5 2023.9-2'
_computing_cell_refinement       'SAINT V8.40B (?, 2016)'
_computing_data_reduction        'SAINT V8.40B (?, 2016)'
_computing_structure_solution    'XT  (Sheldrick, 2015)'
_computing_structure_refinement  'XL  (Sheldrick, 2008)'
_computing_molecular_graphics    'Olex2 1.5 (Dolomanov et al., 2009)'
_computing_publication_material  'Olex2 1.5 (Dolomanov et al., 2009)'
_refine_special_details          ?
_refine_ls_structure_factor_coef Fsqd
_refine_ls_matrix_type           full
_refine_ls_weighting_scheme      calc
_refine_ls_weighting_details     
'w=1/[\s^2^(Fo^2^)+(0.0383P)^2^+9.8087P] where P=(Fo^2^+2Fc^2^)/3'
_atom_sites_solution_primary     dual
_atom_sites_solution_secondary   ?
_atom_sites_solution_hydrogens   geom
_refine_ls_hydrogen_treatment    constr
_refine_ls_number_reflns         18179
_refine_ls_number_parameters     1060
_refine_ls_number_restraints     136
_refine_ls_R_factor_all          0.0604
_refine_ls_R_factor_gt           0.0438
_refine_ls_wR_factor_ref         0.1063
_refine_ls_wR_factor_gt          0.0973
_refine_ls_goodness_of_fit_ref   1.049
_refine_ls_restrained_S_all      1.057
_refine_ls_shift/su_max          0.001
_refine_ls_shift/su_mean         0.000
_refine_diff_density_max         0.884
_refine_diff_density_min         -0.568
_refine_diff_density_rms         0.072
_refine_ls_extinction_method     none
_refine_ls_extinction_coef       .

loop_
_atom_type_symbol
_atom_type_description
_atom_type_scat_dispersion_real
_atom_type_scat_dispersion_imag
_atom_type_scat_source
C C 0.0033 0.0016 'International Tables Vol C Tables 4.2.6.8 and 6.1.1.4'
H H 0.0000 0.0000 'International Tables Vol C Tables 4.2.6.8 and 6.1.1.4'
Cl Cl 0.1484 0.1585 'International Tables Vol C Tables 4.2.6.8 and 6.1.1.4'
O O 0.0106 0.0060 'International Tables Vol C Tables 4.2.6.8 and 6.1.1.4'
S S 0.1246 0.1234 'International Tables Vol C Tables 4.2.6.8 and 6.1.1.4'

_geom_special_details            
;
 All esds (except the esd in the dihedral angle between two l.s. planes)
 are estimated using the full covariance matrix.  The cell esds are taken
 into account individually in the estimation of esds in distances, angles
 and torsion angles; correlations between esds in cell parameters are only
 used when they are defined by crystal symmetry.  An approximate (isotropic)
 treatment of cell esds is used for estimating esds involving l.s. planes.
;

loop_
_atom_site_label
_atom_site_type_symbol
_atom_site_fract_x
_atom_site_fract_y
_atom_site_fract_z
_atom_site_U_iso_or_equiv
_atom_site_adp_type
_atom_site_occupancy
_atom_site_site_symmetry_order
_atom_site_calc_flag
_atom_site_refinement_flags_posn
_atom_site_refinement_flags_adp
_atom_site_refinement_flags_occupancy
_atom_site_disorder_assembly
_atom_site_disorder_group
Cl1A Cl 0.6815(6) 0.4914(4) 0.5140(3) 0.0466(17) Uani 0.482(3) 1 d D . P A 1
Cl2A Cl 0.88322(16) 0.50602(12) 0.50967(9) 0.0488(5) Uani 0.482(3) 1 d D . P A
1
Cl3A Cl 0.7295(3) 0.5575(2) 0.42212(17) 0.0213(5) Uani 0.482(3) 1 d D . P A 1
C1A C 0.7629(6) 0.5419(4) 0.4910(4) 0.0252(15) Uani 0.482(3) 1 d D . P A 1
H1A H 0.765706 0.581245 0.511944 0.030 Uiso 0.482(3) 1 calc R U P A 1
Cl4A Cl 1.0436(3) 0.4108(2) 0.7334(2) 0.0460(7) Uani 0.629(18) 1 d D . P B 1
Cl5A Cl 1.1659(2) 0.35353(10) 0.66855(19) 0.0417(8) Uani 0.629(18) 1 d D . P B
1
Cl6A Cl 1.0217(3) 0.44798(14) 0.62203(12) 0.0448(9) Uani 0.629(18) 1 d D . P B
1
C2A C 1.1055(9) 0.4206(5) 0.6800(3) 0.0316(6) Uani 0.629(18) 1 d D . P B 1
H2A H 1.157288 0.452832 0.692148 0.038 Uiso 0.629(18) 1 calc R U P B 1
Cl7A Cl 0.64561(5) 0.18787(3) 0.36325(3) 0.03668(14) Uani 1 1 d . . . C 1
Cl8A Cl 0.71257(5) 0.30146(4) 0.41916(3) 0.04767(18) Uani 1 1 d . . . C 1
Cl9A Cl 0.51176(4) 0.29088(3) 0.35322(2) 0.03046(12) Uani 1 1 d . . . C 1
C3A C 0.61106(16) 0.25240(11) 0.39726(10) 0.0256(5) Uani 1 1 d . . . C 1
H3A H 0.588808 0.238032 0.430605 0.031 Uiso 1 1 calc R U . C 1
Cl10 Cl 0.54503(17) 0.15569(9) 1.00047(7) 0.0662(7) Uani 0.651(5) 1 d D . P D 1
Cl11 Cl 0.4730(2) 0.27462(9) 0.96177(10) 0.0835(9) Uani 0.651(5) 1 d D . P D 1
Cl12 Cl 0.4328(2) 0.22643(14) 1.06109(12) 0.0696(7) Uani 0.651(5) 1 d D . P D 1
C4A C 0.5165(3) 0.2281(3) 1.0192(2) 0.0344(13) Uani 0.651(5) 1 d D . P D 1
H4A H 0.579273 0.246831 1.041252 0.041 Uiso 0.651(5) 1 calc R U P D 1
S1 S 0.62541(3) 0.39346(2) 0.91526(2) 0.01606(10) Uani 1 1 d . . . . .
S2 S 0.40345(4) 0.41581(3) 0.91290(2) 0.01945(11) Uani 1 1 d . . . . .
S3 S 0.22642(4) 0.49109(3) 0.84775(2) 0.02099(11) Uani 1 1 d . . . . .
O1 O 0.77816(12) 0.63954(8) 0.59863(7) 0.0293(4) Uani 1 1 d . . . . .
O2 O 0.61761(12) 0.42841(7) 0.60708(6) 0.0237(3) Uani 1 1 d . . . . .
C1 C 0.66830(14) 0.43075(8) 0.86337(8) 0.0140(4) Uani 1 1 d . . . . .
C2 C 0.59366(14) 0.46127(9) 0.82546(8) 0.0139(4) Uani 1 1 d . . . . .
C3 C 0.62263(14) 0.49778(9) 0.78486(8) 0.0147(4) Uani 1 1 d . . . . .
H3 H 0.573544 0.520819 0.759910 0.018 Uiso 1 1 calc R U . . .
C4 C 0.71922(14) 0.50096(9) 0.78041(8) 0.0142(4) Uani 1 1 d . . . . .
C5 C 0.74197(14) 0.53943(9) 0.73545(8) 0.0154(4) Uani 1 1 d . . . . .
C6 C 0.78382(15) 0.51431(10) 0.69431(8) 0.0184(4) Uani 1 1 d . . . . .
H6 H 0.804536 0.472752 0.697104 0.022 Uiso 1 1 calc R U . . .
C7 C 0.79549(15) 0.54885(10) 0.64978(9) 0.0221(4) Uani 1 1 d . . . . .
H7 H 0.823867 0.531046 0.622200 0.026 Uiso 1 1 calc R U . . .
C8 C 0.76566(15) 0.60975(10) 0.64534(9) 0.0217(4) Uani 1 1 d . . . . .
C9 C 0.72702(15) 0.63648(10) 0.68624(9) 0.0203(4) Uani 1 1 d . . . . .
H9 H 0.708794 0.678480 0.683945 0.024 Uiso 1 1 calc R U . . .
C10 C 0.71521(15) 0.60083(9) 0.73096(8) 0.0187(4) Uani 1 1 d . . . . .
H10 H 0.688242 0.618998 0.758929 0.022 Uiso 1 1 calc R U . . .
C11 C 0.79547(14) 0.46730(9) 0.81835(8) 0.0144(4) Uani 1 1 d . . . . .
C12 C 0.76948(14) 0.43165(8) 0.86074(8) 0.0138(4) Uani 1 1 d . . . . .
C13 C 0.84447(14) 0.39918(9) 0.89867(8) 0.0161(4) Uani 1 1 d . . . . .
H13 H 0.826904 0.374091 0.926100 0.019 Uiso 1 1 calc R U . . .
C14 C 0.94200(15) 0.40357(9) 0.89622(8) 0.0187(4) Uani 1 1 d . . . . .
H14 H 0.991678 0.382013 0.922143 0.022 Uiso 1 1 calc R U . . .
C15 C 0.96842(14) 0.44006(9) 0.85522(9) 0.0188(4) Uani 1 1 d . . . . .
H15 H 1.036182 0.443640 0.854049 0.023 Uiso 1 1 calc R U . . .
C16 C 0.89709(14) 0.47046(9) 0.81699(8) 0.0168(4) Uani 1 1 d . . . . .
H16 H 0.916060 0.494071 0.789064 0.020 Uiso 1 1 calc R U . . .
C17 C 0.49667(14) 0.45265(9) 0.83754(8) 0.0149(4) Uani 1 1 d . . . . .
C18 C 0.50707(14) 0.41876(9) 0.88564(8) 0.0156(4) Uani 1 1 d . . . . .
C19 C 0.39519(14) 0.47461(9) 0.81867(8) 0.0152(4) Uani 1 1 d . . . . .
C20 C 0.34273(15) 0.46028(10) 0.85803(8) 0.0188(4) Uani 1 1 d . . . . .
C21 C 0.33100(14) 0.50854(9) 0.77321(8) 0.0159(4) Uani 1 1 d . . . . .
C22 C 0.34108(14) 0.52457(9) 0.71860(8) 0.0168(4) Uani 1 1 d . . . . .
C23 C 0.41778(14) 0.49846(9) 0.69274(8) 0.0161(4) Uani 1 1 d . . . . .
C24 C 0.44218(15) 0.43652(9) 0.69762(8) 0.0173(4) Uani 1 1 d . . . . .
H24 H 0.412477 0.411081 0.720214 0.021 Uiso 1 1 calc R U . . .
C25 C 0.50917(15) 0.41115(9) 0.67008(8) 0.0187(4) Uani 1 1 d . . . . .
H25 H 0.525304 0.368882 0.673990 0.022 Uiso 1 1 calc R U . . .
C26 C 0.55226(15) 0.44834(9) 0.63677(8) 0.0185(4) Uani 1 1 d . . . . .
C27 C 0.52836(15) 0.51028(9) 0.63128(8) 0.0193(4) Uani 1 1 d . . . . .
H27 H 0.557821 0.535624 0.608494 0.023 Uiso 1 1 calc R U . . .
C28 C 0.46210(15) 0.53484(9) 0.65882(8) 0.0176(4) Uani 1 1 d . . . . .
H28 H 0.446172 0.577132 0.654756 0.021 Uiso 1 1 calc R U . . .
C29 C 0.26928(15) 0.56082(9) 0.68608(9) 0.0197(4) Uani 1 1 d . . . . .
H29 H 0.278217 0.573203 0.650918 0.024 Uiso 1 1 calc R U . . .
C30 C 0.18262(15) 0.58076(9) 0.70204(9) 0.0213(4) Uani 1 1 d . . . . .
C31 C 0.10887(16) 0.61694(10) 0.66693(10) 0.0264(5) Uani 1 1 d . . . . .
H31 H 0.119625 0.631613 0.632820 0.032 Uiso 1 1 calc R U . . .
C32 C 0.02211(16) 0.63095(10) 0.68175(11) 0.0286(5) Uani 1 1 d . . . . .
H32 H -0.026976 0.654860 0.657671 0.034 Uiso 1 1 calc R U . . .
C33 C 0.00547(15) 0.61017(10) 0.73227(10) 0.0252(5) Uani 1 1 d . . . . .
H33 H -0.055005 0.619846 0.742047 0.030 Uiso 1 1 calc R U . . .
C34 C 0.07586(15) 0.57605(10) 0.76752(10) 0.0230(4) Uani 1 1 d . . . . .
H34 H 0.064509 0.562782 0.801926 0.028 Uiso 1 1 calc R U . . .
C35 C 0.16581(14) 0.56040(9) 0.75287(9) 0.0189(4) Uani 1 1 d . . . . .
C36 C 0.24089(14) 0.52373(9) 0.78640(8) 0.0177(4) Uani 1 1 d . . . . .
C37 C 0.75591(19) 0.70343(12) 0.59444(10) 0.0340(6) Uani 1 1 d . . . . .
H37A H 0.767468 0.719321 0.559606 0.051 Uiso 1 1 calc R U . . .
H37B H 0.798745 0.725052 0.625646 0.051 Uiso 1 1 calc R U . . .
H37C H 0.686265 0.709757 0.595198 0.051 Uiso 1 1 calc R U . . .
C38 C 0.66285(18) 0.36998(10) 0.62098(10) 0.0265(5) Uani 1 1 d . . . . .
H38A H 0.711897 0.362693 0.599006 0.040 Uiso 1 1 calc R U . . .
H38B H 0.611880 0.338025 0.613005 0.040 Uiso 1 1 calc R U . . .
H38C H 0.695794 0.369147 0.660460 0.040 Uiso 1 1 calc R U . . .
S1' S 0.55804(4) 0.30637(2) 0.79468(2) 0.01787(10) Uani 1 1 d . . . . .
S2' S 0.34116(4) 0.28335(2) 0.80198(2) 0.01923(10) Uani 1 1 d . . . . .
S3' S 0.15648(4) 0.20946(2) 0.74051(2) 0.01781(10) Uani 1 1 d . . . . .
O1' O 0.68937(11) 0.05361(6) 0.47553(6) 0.0206(3) Uani 1 1 d . . . . .
O2' O 0.50620(11) 0.30023(7) 0.48787(6) 0.0226(3) Uani 1 1 d . . . . .
C1' C 0.59238(14) 0.27097(9) 0.73928(8) 0.0154(4) Uani 1 1 d . . . . .
C2' C 0.51401(14) 0.24094(9) 0.70356(8) 0.0148(4) Uani 1 1 d . . . . .
C3' C 0.53712(14) 0.20533(8) 0.66036(8) 0.0141(4) Uani 1 1 d . . . . .
H3' H 0.486235 0.181665 0.637338 0.017 Uiso 1 1 calc R U . . .
C4' C 0.63113(14) 0.20414(8) 0.65087(8) 0.0143(4) Uani 1 1 d . . . . .
C5' C 0.64795(13) 0.16507(9) 0.60503(8) 0.0140(4) Uani 1 1 d . . . . .
C6' C 0.62086(14) 0.10383(9) 0.60314(8) 0.0159(4) Uani 1 1 d . . . . .
H6' H 0.593353 0.087842 0.631812 0.019 Uiso 1 1 calc R U . . .
C7' C 0.63255(14) 0.06506(9) 0.56077(8) 0.0165(4) Uani 1 1 d . . . . .
H7' H 0.613125 0.023350 0.560514 0.020 Uiso 1 1 calc R U . . .
C8' C 0.67303(14) 0.08811(9) 0.51881(8) 0.0160(4) Uani 1 1 d . . . . .
C9' C 0.70036(14) 0.14946(9) 0.51946(8) 0.0171(4) Uani 1 1 d . . . . .
H9' H 0.727773 0.165357 0.490715 0.021 Uiso 1 1 calc R U . . .
C10' C 0.68767(14) 0.18732(9) 0.56190(8) 0.0158(4) Uani 1 1 d . . . . .
H10' H 0.706217 0.229169 0.561813 0.019 Uiso 1 1 calc R U . . .
C11' C 0.70998(14) 0.23843(9) 0.68570(8) 0.0154(4) Uani 1 1 d . . . . .
C12' C 0.69045(14) 0.27203(9) 0.73118(8) 0.0160(4) Uani 1 1 d . . . . .
C13' C 0.76768(15) 0.30543(9) 0.76624(9) 0.0200(4) Uani 1 1 d . . . . .
H13' H 0.754508 0.327597 0.796621 0.024 Uiso 1 1 calc R U . . .
C14' C 0.86144(16) 0.30625(10) 0.75697(10) 0.0239(4) Uani 1 1 d . . . . .
H14' H 0.912456 0.329420 0.780425 0.029 Uiso 1 1 calc R U . . .
C15' C 0.88171(15) 0.27265(10) 0.71259(9) 0.0230(4) Uani 1 1 d . . . . .
H15' H 0.946681 0.273129 0.706279 0.028 Uiso 1 1 calc R U . . .
C16' C 0.80840(15) 0.23916(9) 0.67829(9) 0.0191(4) Uani 1 1 d . . . . .
H16' H 0.823889 0.216046 0.649041 0.023 Uiso 1 1 calc R U . . .
C17' C 0.42156(14) 0.24871(9) 0.72060(8) 0.0145(4) Uani 1 1 d . . . . .
C18' C 0.43843(15) 0.28102(9) 0.76966(8) 0.0172(4) Uani 1 1 d . . . . .
C19' C 0.31937(14) 0.22727(9) 0.70560(8) 0.0143(4) Uani 1 1 d . . . . .
C20' C 0.27312(14) 0.23998(9) 0.74814(8) 0.0170(4) Uani 1 1 d . . . . .
C21' C 0.25112(14) 0.19529(9) 0.66103(8) 0.0141(4) Uani 1 1 d . . . . .
C22' C 0.25694(14) 0.18115(9) 0.60533(8) 0.0146(4) Uani 1 1 d . . . . .
C23' C 0.32638(14) 0.21277(9) 0.57723(8) 0.0149(4) Uani 1 1 d . . . . .
C24' C 0.34174(14) 0.27566(9) 0.58301(8) 0.0169(4) Uani 1 1 d . . . . .
H24' H 0.311387 0.297855 0.607489 0.020 Uiso 1 1 calc R U . . .
C25' C 0.40073(15) 0.30669(9) 0.55362(8) 0.0182(4) Uani 1 1 d . . . . .
H25' H 0.409537 0.349691 0.557689 0.022 Uiso 1 1 calc R U . . .
C26' C 0.44648(14) 0.27455(9) 0.51844(8) 0.0173(4) Uani 1 1 d . . . . .
C27' C 0.43259(14) 0.21145(9) 0.51248(8) 0.0158(4) Uani 1 1 d . . . . .
H27' H 0.464581 0.189170 0.488800 0.019 Uiso 1 1 calc R U . . .
C28' C 0.37239(14) 0.18134(9) 0.54095(8) 0.0157(4) Uani 1 1 d . . . . .
H28' H 0.362008 0.138555 0.535827 0.019 Uiso 1 1 calc R U . . .
C29' C 0.18626(14) 0.14323(9) 0.57421(8) 0.0164(4) Uani 1 1 d . . . . .
H29' H 0.194050 0.130415 0.538935 0.020 Uiso 1 1 calc R U . . .
C30' C 0.10217(14) 0.12228(9) 0.59225(8) 0.0165(4) Uani 1 1 d . . . . .
C31' C 0.02846(15) 0.08536(9) 0.55809(9) 0.0189(4) Uani 1 1 d . . . . .
H31' H 0.040099 0.068529 0.524925 0.023 Uiso 1 1 calc R U . . .
C32' C -0.05947(15) 0.07364(10) 0.57234(9) 0.0208(4) Uani 1 1 d . . . . .
H32' H -0.108983 0.049726 0.548566 0.025 Uiso 1 1 calc R U . . .
C33' C -0.07656(15) 0.09693(9) 0.62206(9) 0.0195(4) Uani 1 1 d . . . . .
H33' H -0.138298 0.089524 0.631243 0.023 Uiso 1 1 calc R U . . .
C34' C -0.00465(14) 0.13028(9) 0.65741(9) 0.0182(4) Uani 1 1 d . . . . .
H34' H -0.015923 0.144378 0.691582 0.022 Uiso 1 1 calc R U . . .
C35' C 0.08612(14) 0.14379(9) 0.64330(8) 0.0157(4) Uani 1 1 d . . . . .
C36' C 0.16341(14) 0.17957(9) 0.67668(8) 0.0153(4) Uani 1 1 d . . . . .
C37' C 0.66622(19) -0.00984(10) 0.47671(9) 0.0263(5) Uani 1 1 d . . . . .
H37D H 0.683870 -0.030545 0.445367 0.039 Uiso 1 1 calc R U . . .
H37E H 0.595019 -0.014749 0.474130 0.039 Uiso 1 1 calc R U . . .
H37F H 0.703866 -0.027873 0.511442 0.039 Uiso 1 1 calc R U . . .
C38' C 0.50098(19) 0.36546(10) 0.48132(10) 0.0276(5) Uani 1 1 d . . . . .
H38D H 0.542338 0.378223 0.456308 0.041 Uiso 1 1 calc R U . . .
H38E H 0.524987 0.385065 0.517471 0.041 Uiso 1 1 calc R U . . .
H38F H 0.432043 0.377640 0.465715 0.041 Uiso 1 1 calc R U . . .
Cl4B Cl 1.0715(12) 0.3988(5) 0.7395(3) 0.064(2) Uani 0.371(18) 1 d D . P B 2
C2B C 1.1058(14) 0.4187(9) 0.6781(6) 0.0316(6) Uani 0.371(18) 1 d D . P B 2
H2B H 1.155892 0.452416 0.684978 0.038 Uiso 0.371(18) 1 calc R U P B 2
Cl6B Cl 1.0037(10) 0.4386(6) 0.6260(4) 0.108(3) Uani 0.371(18) 1 d D . P B 2
Cl5B Cl 1.1544(6) 0.3531(3) 0.6540(5) 0.095(3) Uani 0.371(18) 1 d D . P B 2
Cl Cl 0.4605(6) 0.14243(13) 0.99381(14) 0.108(3) Uani 0.349(5) 1 d D . P D 2
C4B C 0.5159(14) 0.2151(6) 1.0150(6) 0.098(7) Uani 0.349(5) 1 d D . P D 2
H4B H 0.582239 0.210781 1.041251 0.118 Uiso 0.349(5) 1 calc R U P D 2
Cl1 Cl 0.4286(3) 0.2533(3) 1.0460(2) 0.0648(13) Uani 0.349(5) 1 d D . P D 2
Cl2 Cl 0.5226(4) 0.2574(2) 0.95565(18) 0.0835(13) Uani 0.349(5) 1 d D . P D 2
Cl3B Cl 0.8661(3) 0.4743(3) 0.4946(2) 0.0832(16) Uani 0.315(3) 1 d D . P E 2
Cl1B Cl 0.6698(8) 0.4986(5) 0.5101(4) 0.0339(17) Uani 0.315(3) 1 d D . P E 2
Cl2B Cl 0.7453(7) 0.5589(5) 0.4265(4) 0.056(2) Uani 0.315(3) 1 d D . P E 2
C1B C 0.7767(10) 0.5294(7) 0.4952(7) 0.0252(15) Uani 0.315(3) 1 d D . P E 2
H1B H 0.804301 0.562561 0.522133 0.030 Uiso 0.315(3) 1 calc R U P E 2
Cl2C Cl 0.8099(8) 0.5750(4) 0.4821(6) 0.158(5) Uani 0.203(2) 1 d D . P F 3
C1C C 0.7533(11) 0.5014(7) 0.4607(9) 0.080(6) Uani 0.203(2) 1 d D . P F 3
H1C H 0.721172 0.504040 0.420321 0.095 Uiso 0.203(2) 1 calc R U P F 3
Cl1C Cl 0.6607(13) 0.4994(10) 0.4959(9) 0.190(9) Uani 0.203(2) 1 d D . P F 3
Cl3C Cl 0.8455(5) 0.4458(3) 0.4691(3) 0.0797(19) Uani 0.203(2) 1 d D . P F 3

loop_
_atom_site_aniso_label
_atom_site_aniso_U_11
_atom_site_aniso_U_22
_atom_site_aniso_U_33
_atom_site_aniso_U_23
_atom_site_aniso_U_13
_atom_site_aniso_U_12
Cl1A 0.0423(16) 0.062(3) 0.038(2) 0.0137(16) 0.0146(11) -0.0232(18)
Cl2A 0.0344(9) 0.0691(14) 0.0408(10) 0.0229(10) 0.0049(7) 0.0141(9)
Cl3A 0.0230(8) 0.0278(11) 0.0119(8) 0.0029(7) 0.0016(6) 0.0054(7)
C1A 0.026(2) 0.026(4) 0.022(2) 0.011(2) 0.0020(18) -0.001(2)
Cl4A 0.0573(14) 0.0501(14) 0.0423(13) -0.0152(9) 0.0353(11) -0.0224(10)
Cl5A 0.0502(11) 0.0342(10) 0.0496(14) 0.0246(6) 0.0297(9) 0.0200(8)
Cl6A 0.0414(10) 0.0471(12) 0.0454(12) 0.0133(7) 0.0094(7) 0.0207(7)
C2A 0.0348(13) 0.0355(14) 0.0285(13) -0.0025(11) 0.0152(11) -0.0047(11)
Cl7A 0.0416(3) 0.0305(3) 0.0470(4) 0.0023(3) 0.0288(3) 0.0043(3)
Cl8A 0.0277(3) 0.0496(4) 0.0612(5) -0.0032(3) 0.0012(3) -0.0111(3)
Cl9A 0.0273(3) 0.0362(3) 0.0265(3) 0.0007(2) 0.0036(2) 0.0037(2)
C3A 0.0228(10) 0.0282(11) 0.0278(11) 0.0038(9) 0.0099(9) 0.0000(9)
Cl10 0.0819(14) 0.0601(10) 0.0631(9) 0.0063(7) 0.0298(9) 0.0380(9)
Cl11 0.1024(18) 0.0501(10) 0.0794(13) 0.0335(9) -0.0163(12) -0.0220(10)
Cl12 0.0586(10) 0.0859(17) 0.0695(13) -0.0204(11) 0.0257(9) 0.0136(12)
C4A 0.0214(19) 0.040(3) 0.037(3) 0.005(2) -0.0024(17) 0.0055(16)
S1 0.0146(2) 0.0210(2) 0.0126(2) 0.00174(18) 0.00343(17) -0.00154(18)
S2 0.0143(2) 0.0307(3) 0.0142(2) 0.00153(19) 0.00512(17) -0.00361(19)
S3 0.0120(2) 0.0337(3) 0.0182(2) -0.0030(2) 0.00531(18) -0.0014(2)
O1 0.0276(8) 0.0392(9) 0.0214(8) 0.0144(7) 0.0065(6) -0.0029(7)
O2 0.0334(8) 0.0203(7) 0.0215(7) 0.0030(6) 0.0147(6) 0.0067(6)
C1 0.0174(9) 0.0139(8) 0.0113(8) -0.0023(7) 0.0047(7) -0.0010(7)
C2 0.0137(8) 0.0154(9) 0.0127(8) -0.0029(7) 0.0034(7) -0.0018(7)
C3 0.0162(9) 0.0153(9) 0.0125(8) -0.0019(7) 0.0033(7) -0.0006(7)
C4 0.0143(8) 0.0144(9) 0.0142(9) -0.0031(7) 0.0040(7) -0.0014(7)
C5 0.0123(8) 0.0182(9) 0.0154(9) 0.0006(7) 0.0030(7) -0.0025(7)
C6 0.0171(9) 0.0212(10) 0.0169(9) 0.0001(8) 0.0044(7) -0.0017(8)
C7 0.0183(10) 0.0321(11) 0.0164(10) -0.0007(8) 0.0052(8) -0.0030(9)
C8 0.0141(9) 0.0304(11) 0.0185(10) 0.0079(8) -0.0001(7) -0.0057(8)
C9 0.0168(9) 0.0206(10) 0.0218(10) 0.0051(8) 0.0010(8) -0.0009(8)
C10 0.0160(9) 0.0215(10) 0.0186(9) 0.0004(8) 0.0036(7) -0.0010(8)
C11 0.0153(9) 0.0135(9) 0.0143(9) -0.0032(7) 0.0031(7) -0.0010(7)
C12 0.0153(9) 0.0130(8) 0.0134(9) -0.0030(7) 0.0041(7) -0.0008(7)
C13 0.0169(9) 0.0178(9) 0.0135(9) -0.0005(7) 0.0034(7) 0.0000(7)
C14 0.0152(9) 0.0219(10) 0.0182(9) 0.0007(8) 0.0020(7) 0.0024(8)
C15 0.0126(9) 0.0230(10) 0.0217(10) -0.0026(8) 0.0058(7) -0.0008(8)
C16 0.0158(9) 0.0188(9) 0.0175(9) -0.0020(7) 0.0073(7) -0.0019(7)
C17 0.0148(9) 0.0159(9) 0.0141(9) -0.0025(7) 0.0039(7) -0.0018(7)
C18 0.0142(9) 0.0191(9) 0.0139(9) -0.0021(7) 0.0045(7) -0.0028(7)
C19 0.0140(9) 0.0171(9) 0.0143(9) -0.0026(7) 0.0031(7) -0.0026(7)
C20 0.0149(9) 0.0256(10) 0.0153(9) -0.0026(8) 0.0023(7) -0.0032(8)
C21 0.0130(9) 0.0151(9) 0.0193(9) -0.0031(7) 0.0034(7) -0.0033(7)
C22 0.0133(9) 0.0170(9) 0.0193(9) 0.0001(7) 0.0025(7) -0.0020(7)
C23 0.0142(9) 0.0189(9) 0.0134(9) -0.0002(7) -0.0002(7) -0.0005(7)
C24 0.0181(9) 0.0188(9) 0.0141(9) 0.0013(7) 0.0019(7) -0.0021(8)
C25 0.0236(10) 0.0159(9) 0.0165(9) -0.0005(7) 0.0044(8) 0.0003(8)
C26 0.0223(10) 0.0208(10) 0.0129(9) -0.0016(7) 0.0051(7) 0.0018(8)
C27 0.0217(10) 0.0210(10) 0.0154(9) 0.0031(8) 0.0047(8) 0.0002(8)
C28 0.0183(9) 0.0162(9) 0.0183(9) 0.0024(7) 0.0038(7) 0.0013(7)
C29 0.0165(9) 0.0190(10) 0.0235(10) 0.0045(8) 0.0046(8) -0.0013(8)
C30 0.0157(9) 0.0177(10) 0.0295(11) 0.0004(8) 0.0033(8) -0.0005(8)
C31 0.0194(10) 0.0216(10) 0.0367(13) 0.0060(9) 0.0035(9) 0.0010(8)
C32 0.0156(10) 0.0230(11) 0.0432(14) 0.0009(10) -0.0014(9) 0.0019(8)
C33 0.0133(9) 0.0220(10) 0.0387(13) -0.0102(9) 0.0026(9) 0.0001(8)
C34 0.0166(9) 0.0230(10) 0.0295(11) -0.0084(9) 0.0056(8) -0.0034(8)
C35 0.0131(9) 0.0163(9) 0.0261(10) -0.0052(8) 0.0023(8) -0.0025(7)
C36 0.0146(9) 0.0201(10) 0.0183(9) -0.0045(8) 0.0038(7) -0.0048(8)
C37 0.0291(12) 0.0384(14) 0.0300(12) 0.0175(11) -0.0020(10) -0.0076(10)
C38 0.0311(12) 0.0227(11) 0.0281(11) 0.0006(9) 0.0120(9) 0.0061(9)
S1' 0.0179(2) 0.0188(2) 0.0169(2) -0.00606(18) 0.00396(18) -0.00239(18)
S2' 0.0187(2) 0.0237(2) 0.0166(2) -0.00620(19) 0.00676(18) -0.00043(19)
S3' 0.0151(2) 0.0235(2) 0.0166(2) -0.00195(19) 0.00729(18) -0.00010(18)
O1' 0.0299(8) 0.0172(7) 0.0174(7) -0.0022(6) 0.0110(6) 0.0009(6)
O2' 0.0292(8) 0.0208(7) 0.0220(7) 0.0010(6) 0.0146(6) -0.0035(6)
C1' 0.0169(9) 0.0135(9) 0.0157(9) -0.0014(7) 0.0035(7) 0.0012(7)
C2' 0.0150(9) 0.0130(8) 0.0158(9) -0.0004(7) 0.0023(7) -0.0001(7)
C3' 0.0135(8) 0.0131(8) 0.0153(9) -0.0008(7) 0.0025(7) -0.0004(7)
C4' 0.0144(8) 0.0120(8) 0.0163(9) 0.0001(7) 0.0036(7) 0.0006(7)
C5' 0.0106(8) 0.0158(9) 0.0154(9) -0.0010(7) 0.0026(7) 0.0011(7)
C6' 0.0151(9) 0.0174(9) 0.0164(9) 0.0007(7) 0.0062(7) 0.0003(7)
C7' 0.0179(9) 0.0144(9) 0.0180(9) 0.0000(7) 0.0054(7) -0.0008(7)
C8' 0.0160(9) 0.0161(9) 0.0155(9) -0.0004(7) 0.0032(7) 0.0035(7)
C9' 0.0162(9) 0.0182(9) 0.0176(9) 0.0029(7) 0.0054(7) 0.0008(7)
C10' 0.0134(8) 0.0145(9) 0.0200(9) 0.0025(7) 0.0047(7) 0.0004(7)
C11' 0.0143(9) 0.0130(9) 0.0182(9) 0.0007(7) 0.0022(7) -0.0008(7)
C12' 0.0151(9) 0.0134(9) 0.0184(9) 0.0009(7) 0.0020(7) -0.0004(7)
C13' 0.0200(10) 0.0190(10) 0.0202(10) -0.0039(8) 0.0033(8) -0.0030(8)
C14' 0.0176(10) 0.0221(10) 0.0298(11) -0.0033(9) 0.0008(8) -0.0057(8)
C15' 0.0132(9) 0.0241(11) 0.0311(11) -0.0021(9) 0.0040(8) -0.0025(8)
C16' 0.0155(9) 0.0183(9) 0.0236(10) -0.0009(8) 0.0050(8) 0.0012(8)
C17' 0.0152(9) 0.0136(9) 0.0146(9) -0.0011(7) 0.0033(7) 0.0007(7)
C18' 0.0191(9) 0.0156(9) 0.0174(9) -0.0024(7) 0.0051(7) 0.0004(7)
C19' 0.0147(9) 0.0145(9) 0.0145(9) -0.0004(7) 0.0048(7) 0.0021(7)
C20' 0.0158(9) 0.0191(9) 0.0160(9) -0.0015(7) 0.0038(7) 0.0009(7)
C21' 0.0124(8) 0.0141(9) 0.0161(9) 0.0012(7) 0.0039(7) 0.0027(7)
C22' 0.0139(8) 0.0150(9) 0.0154(9) 0.0008(7) 0.0046(7) 0.0020(7)
C23' 0.0123(8) 0.0186(9) 0.0131(8) 0.0002(7) 0.0014(7) 0.0006(7)
C24' 0.0173(9) 0.0166(9) 0.0171(9) -0.0016(7) 0.0047(7) 0.0022(7)
C25' 0.0207(10) 0.0154(9) 0.0184(9) 0.0005(7) 0.0038(8) 0.0001(8)
C26' 0.0156(9) 0.0211(10) 0.0153(9) 0.0017(7) 0.0039(7) -0.0016(8)
C27' 0.0164(9) 0.0187(9) 0.0131(9) -0.0027(7) 0.0049(7) 0.0004(7)
C28' 0.0162(9) 0.0156(9) 0.0149(9) -0.0024(7) 0.0030(7) -0.0021(7)
C29' 0.0157(9) 0.0193(9) 0.0145(9) -0.0016(7) 0.0039(7) 0.0013(7)
C30' 0.0143(9) 0.0181(9) 0.0165(9) 0.0010(7) 0.0025(7) 0.0008(7)
C31' 0.0168(9) 0.0202(10) 0.0184(10) 0.0000(8) 0.0013(8) -0.0008(8)
C32' 0.0160(9) 0.0214(10) 0.0228(10) 0.0031(8) 0.0000(8) -0.0020(8)
C33' 0.0143(9) 0.0198(10) 0.0243(10) 0.0076(8) 0.0045(8) 0.0014(8)
C34' 0.0151(9) 0.0197(10) 0.0207(10) 0.0050(8) 0.0061(8) 0.0022(8)
C35' 0.0132(8) 0.0154(9) 0.0180(9) 0.0040(7) 0.0024(7) 0.0021(7)
C36' 0.0150(9) 0.0163(9) 0.0155(9) 0.0014(7) 0.0054(7) 0.0025(7)
C37' 0.0438(14) 0.0179(10) 0.0202(10) -0.0022(8) 0.0135(10) 0.0008(9)
C38' 0.0377(13) 0.0222(11) 0.0265(11) 0.0016(9) 0.0145(10) -0.0080(9)
Cl4B 0.110(6) 0.062(4) 0.0296(15) -0.0190(19) 0.034(3) -0.054(4)
C2B 0.0348(13) 0.0355(14) 0.0285(13) -0.0025(11) 0.0152(11) -0.0047(11)
Cl6B 0.084(4) 0.124(5) 0.111(4) 0.037(4) 0.012(3) 0.055(4)
Cl5B 0.125(5) 0.109(4) 0.061(4) 0.034(2) 0.041(3) 0.088(4)
Cl 0.211(7) 0.0362(14) 0.0598(18) 0.0040(12) -0.005(3) 0.004(2)
C4B 0.175(14) 0.064(10) 0.081(11) 0.016(7) 0.080(9) 0.019(8)
Cl1 0.0468(17) 0.089(3) 0.065(3) -0.044(2) 0.0260(17) -0.020(2)
Cl2 0.105(3) 0.082(2) 0.086(2) 0.0318(19) 0.067(2) 0.015(2)
Cl3B 0.060(2) 0.099(4) 0.077(3) 0.029(3) -0.013(2) 0.035(3)
Cl1B 0.051(3) 0.035(2) 0.024(3) -0.011(2) 0.025(3) -0.018(2)
Cl2B 0.068(5) 0.062(4) 0.048(4) 0.019(3) 0.036(3) 0.029(3)
C1B 0.026(2) 0.026(4) 0.022(2) 0.011(2) 0.0020(18) -0.001(2)
Cl2C 0.149(8) 0.090(5) 0.270(15) -0.013(7) 0.121(9) -0.042(5)
C1C 0.053(9) 0.098(13) 0.090(14) 0.000(10) 0.021(9) 0.008(9)
Cl1C 0.161(12) 0.128(12) 0.32(2) -0.087(14) 0.126(15) -0.073(9)
Cl3C 0.072(3) 0.102(4) 0.057(3) -0.028(3) -0.001(3) 0.011(3)

loop_
_geom_bond_atom_site_label_1
_geom_bond_atom_site_label_2
_geom_bond_distance
_geom_bond_site_symmetry_2
_geom_bond_publ_flag
Cl1A C1A 1.767(8) . ?
Cl2A C1A 1.803(8) . ?
Cl3A C1A 1.699(9) . ?
C1A H1A 1.0000 . ?
Cl4A C2A 1.755(8) . ?
Cl5A C2A 1.745(8) . ?
Cl6A C2A 1.731(8) . ?
C2A H2A 1.0000 . ?
Cl7A C3A 1.767(2) . ?
Cl8A C3A 1.751(2) . ?
Cl9A C3A 1.758(2) . ?
C3A H3A 1.0000 . ?
Cl10 C4A 1.721(7) . ?
Cl11 C4A 1.741(5) . ?
Cl12 C4A 1.732(6) . ?
C4A H4A 1.0000 . ?
S1 C1 1.744(2) . ?
S1 C18 1.724(2) . ?
S2 C18 1.727(2) . ?
S2 C20 1.724(2) . ?
S3 C20 1.710(2) . ?
S3 C36 1.737(2) . ?
O1 C8 1.377(2) . ?
O1 C37 1.428(3) . ?
O2 C26 1.367(2) . ?
O2 C38 1.429(3) . ?
C1 C2 1.394(3) . ?
C1 C12 1.420(3) . ?
C2 C3 1.416(3) . ?
C2 C17 1.457(3) . ?
C3 H3 0.9500 . ?
C3 C4 1.371(3) . ?
C4 C5 1.490(3) . ?
C4 C11 1.442(3) . ?
C5 C6 1.401(3) . ?
C5 C10 1.390(3) . ?
C6 H6 0.9500 . ?
C6 C7 1.380(3) . ?
C7 H7 0.9500 . ?
C7 C8 1.390(3) . ?
C8 C9 1.384(3) . ?
C9 H9 0.9500 . ?
C9 C10 1.398(3) . ?
C10 H10 0.9500 . ?
C11 C12 1.423(3) . ?
C11 C16 1.419(3) . ?
C12 C13 1.418(3) . ?
C13 H13 0.9500 . ?
C13 C14 1.371(3) . ?
C14 H14 0.9500 . ?
C14 C15 1.408(3) . ?
C15 H15 0.9500 . ?
C15 C16 1.371(3) . ?
C16 H16 0.9500 . ?
C17 C18 1.384(3) . ?
C17 C19 1.456(3) . ?
C19 C20 1.385(3) . ?
C19 C21 1.465(3) . ?
C21 C22 1.440(3) . ?
C21 C36 1.404(3) . ?
C22 C23 1.480(3) . ?
C22 C29 1.376(3) . ?
C23 C24 1.394(3) . ?
C23 C28 1.401(3) . ?
C24 H24 0.9500 . ?
C24 C25 1.392(3) . ?
C25 H25 0.9500 . ?
C25 C26 1.391(3) . ?
C26 C27 1.393(3) . ?
C27 H27 0.9500 . ?
C27 C28 1.377(3) . ?
C28 H28 0.9500 . ?
C29 H29 0.9500 . ?
C29 C30 1.419(3) . ?
C30 C31 1.418(3) . ?
C30 C35 1.409(3) . ?
C31 H31 0.9500 . ?
C31 C32 1.373(3) . ?
C32 H32 0.9500 . ?
C32 C33 1.404(4) . ?
C33 H33 0.9500 . ?
C33 C34 1.369(3) . ?
C34 H34 0.9500 . ?
C34 C35 1.421(3) . ?
C35 C36 1.418(3) . ?
C37 H37A 0.9800 . ?
C37 H37B 0.9800 . ?
C37 H37C 0.9800 . ?
C38 H38A 0.9800 . ?
C38 H38B 0.9800 . ?
C38 H38C 0.9800 . ?
S1' C1' 1.740(2) . ?
S1' C18' 1.720(2) . ?
S2' C18' 1.725(2) . ?
S2' C20' 1.727(2) . ?
S3' C20' 1.718(2) . ?
S3' C36' 1.738(2) . ?
O1' C8' 1.375(2) . ?
O1' C37' 1.425(3) . ?
O2' C26' 1.369(2) . ?
O2' C38' 1.434(3) . ?
C1' C2' 1.395(3) . ?
C1' C12' 1.421(3) . ?
C2' C3' 1.422(3) . ?
C2' C17' 1.451(3) . ?
C3' H3' 0.9500 . ?
C3' C4' 1.378(3) . ?
C4' C5' 1.485(3) . ?
C4' C11' 1.435(3) . ?
C5' C6' 1.388(3) . ?
C5' C10' 1.402(3) . ?
C6' H6' 0.9500 . ?
C6' C7' 1.390(3) . ?
C7' H7' 0.9500 . ?
C7' C8' 1.390(3) . ?
C8' C9' 1.392(3) . ?
C9' H9' 0.9500 . ?
C9' C10' 1.384(3) . ?
C10' H10' 0.9500 . ?
C11' C12' 1.426(3) . ?
C11' C16' 1.419(3) . ?
C12' C13' 1.414(3) . ?
C13' H13' 0.9500 . ?
C13' C14' 1.372(3) . ?
C14' H14' 0.9500 . ?
C14' C15' 1.407(3) . ?
C15' H15' 0.9500 . ?
C15' C16' 1.374(3) . ?
C16' H16' 0.9500 . ?
C17' C18' 1.380(3) . ?
C17' C19' 1.455(3) . ?
C19' C20' 1.387(3) . ?
C19' C21' 1.455(3) . ?
C21' C22' 1.439(3) . ?
C21' C36' 1.404(3) . ?
C22' C23' 1.486(3) . ?
C22' C29' 1.374(3) . ?
C23' C24' 1.393(3) . ?
C23' C28' 1.401(3) . ?
C24' H24' 0.9500 . ?
C24' C25' 1.394(3) . ?
C25' H25' 0.9500 . ?
C25' C26' 1.386(3) . ?
C26' C27' 1.395(3) . ?
C27' H27' 0.9500 . ?
C27' C28' 1.381(3) . ?
C28' H28' 0.9500 . ?
C29' H29' 0.9500 . ?
C29' C30' 1.420(3) . ?
C30' C31' 1.417(3) . ?
C30' C35' 1.418(3) . ?
C31' H31' 0.9500 . ?
C31' C32' 1.371(3) . ?
C32' H32' 0.9500 . ?
C32' C33' 1.407(3) . ?
C33' H33' 0.9500 . ?
C33' C34' 1.373(3) . ?
C34' H34' 0.9500 . ?
C34' C35' 1.415(3) . ?
C35' C36' 1.425(3) . ?
C37' H37D 0.9800 . ?
C37' H37E 0.9800 . ?
C37' H37F 0.9800 . ?
C38' H38D 0.9800 . ?
C38' H38E 0.9800 . ?
C38' H38F 0.9800 . ?
Cl4B C2B 1.755(13) . ?
C2B H2B 1.0000 . ?
C2B Cl6B 1.735(14) . ?
C2B Cl5B 1.748(13) . ?
Cl C4B 1.788(15) . ?
C4B H4B 1.0000 . ?
C4B Cl1 1.787(14) . ?
C4B Cl2 1.761(13) . ?
Cl3B C1B 1.729(13) . ?
Cl1B C1B 1.744(12) . ?
Cl2B C1B 1.780(14) . ?
C1B H1B 1.0000 . ?
Cl2C C1C 1.814(16) . ?
C1C H1C 1.0000 . ?
C1C Cl1C 1.715(15) . ?
C1C Cl3C 1.740(14) . ?

loop_
_geom_angle_atom_site_label_1
_geom_angle_atom_site_label_2
_geom_angle_atom_site_label_3
_geom_angle
_geom_angle_site_symmetry_1
_geom_angle_site_symmetry_3
_geom_angle_publ_flag
Cl1A C1A Cl2A 105.5(5) . . ?
Cl1A C1A H1A 108.6 . . ?
Cl2A C1A H1A 108.6 . . ?
Cl3A C1A Cl1A 114.0(7) . . ?
Cl3A C1A Cl2A 111.2(5) . . ?
Cl3A C1A H1A 108.6 . . ?
Cl4A C2A H2A 107.6 . . ?
Cl5A C2A Cl4A 111.1(6) . . ?
Cl5A C2A H2A 107.6 . . ?
Cl6A C2A Cl4A 108.7(6) . . ?
Cl6A C2A Cl5A 114.1(6) . . ?
Cl6A C2A H2A 107.6 . . ?
Cl7A C3A H3A 108.5 . . ?
Cl8A C3A Cl7A 110.41(12) . . ?
Cl8A C3A Cl9A 110.79(13) . . ?
Cl8A C3A H3A 108.5 . . ?
Cl9A C3A Cl7A 110.16(13) . . ?
Cl9A C3A H3A 108.5 . . ?
Cl10 C4A Cl11 111.9(3) . . ?
Cl10 C4A Cl12 111.8(3) . . ?
Cl10 C4A H4A 107.4 . . ?
Cl11 C4A H4A 107.4 . . ?
Cl12 C4A Cl11 110.6(3) . . ?
Cl12 C4A H4A 107.4 . . ?
C18 S1 C1 89.44(9) . . ?
C20 S2 C18 88.02(10) . . ?
C20 S3 C36 89.62(10) . . ?
C8 O1 C37 117.12(19) . . ?
C26 O2 C38 117.60(16) . . ?
C2 C1 S1 113.27(14) . . ?
C2 C1 C12 123.13(17) . . ?
C12 C1 S1 123.57(15) . . ?
C1 C2 C3 117.45(17) . . ?
C1 C2 C17 111.91(17) . . ?
C3 C2 C17 130.49(18) . . ?
C2 C3 H3 118.9 . . ?
C4 C3 C2 122.13(18) . . ?
C4 C3 H3 118.9 . . ?
C3 C4 C5 118.17(17) . . ?
C3 C4 C11 120.08(18) . . ?
C11 C4 C5 121.75(17) . . ?
C6 C5 C4 121.54(18) . . ?
C10 C5 C4 120.37(18) . . ?
C10 C5 C6 117.93(18) . . ?
C5 C6 H6 119.4 . . ?
C7 C6 C5 121.2(2) . . ?
C7 C6 H6 119.4 . . ?
C6 C7 H7 120.0 . . ?
C6 C7 C8 119.9(2) . . ?
C8 C7 H7 120.0 . . ?
O1 C8 C7 115.2(2) . . ?
O1 C8 C9 124.5(2) . . ?
C9 C8 C7 120.33(19) . . ?
C8 C9 H9 120.5 . . ?
C8 C9 C10 119.1(2) . . ?
C10 C9 H9 120.5 . . ?
C5 C10 C9 121.54(19) . . ?
C5 C10 H10 119.2 . . ?
C9 C10 H10 119.2 . . ?
C12 C11 C4 119.28(17) . . ?
C16 C11 C4 122.62(18) . . ?
C16 C11 C12 118.03(17) . . ?
C1 C12 C11 117.82(17) . . ?
C13 C12 C1 122.70(17) . . ?
C13 C12 C11 119.48(17) . . ?
C12 C13 H13 119.6 . . ?
C14 C13 C12 120.80(18) . . ?
C14 C13 H13 119.6 . . ?
C13 C14 H14 120.0 . . ?
C13 C14 C15 119.91(18) . . ?
C15 C14 H14 120.0 . . ?
C14 C15 H15 119.7 . . ?
C16 C15 C14 120.51(18) . . ?
C16 C15 H15 119.7 . . ?
C11 C16 H16 119.4 . . ?
C15 C16 C11 121.22(19) . . ?
C15 C16 H16 119.4 . . ?
C18 C17 C2 109.46(17) . . ?
C18 C17 C19 110.54(17) . . ?
C19 C17 C2 139.45(18) . . ?
S1 C18 S2 128.05(12) . . ?
C17 C18 S1 115.83(15) . . ?
C17 C18 S2 115.53(15) . . ?
C17 C19 C21 141.37(18) . . ?
C20 C19 C17 109.06(17) . . ?
C20 C19 C21 109.52(17) . . ?
S3 C20 S2 127.44(12) . . ?
C19 C20 S2 116.48(15) . . ?
C19 C20 S3 116.04(15) . . ?
C22 C21 C19 132.38(18) . . ?
C36 C21 C19 110.64(17) . . ?
C36 C21 C22 116.83(18) . . ?
C21 C22 C23 123.65(17) . . ?
C29 C22 C21 118.46(18) . . ?
C29 C22 C23 117.48(18) . . ?
C24 C23 C22 121.42(18) . . ?
C24 C23 C28 118.14(19) . . ?
C28 C23 C22 120.25(18) . . ?
C23 C24 H24 119.3 . . ?
C25 C24 C23 121.37(19) . . ?
C25 C24 H24 119.3 . . ?
C24 C25 H25 120.3 . . ?
C26 C25 C24 119.30(19) . . ?
C26 C25 H25 120.3 . . ?
O2 C26 C25 124.52(19) . . ?
O2 C26 C27 115.42(18) . . ?
C25 C26 C27 120.04(19) . . ?
C26 C27 H27 120.0 . . ?
C28 C27 C26 120.09(19) . . ?
C28 C27 H27 120.0 . . ?
C23 C28 H28 119.5 . . ?
C27 C28 C23 121.06(19) . . ?
C27 C28 H28 119.5 . . ?
C22 C29 H29 118.1 . . ?
C22 C29 C30 123.8(2) . . ?
C30 C29 H29 118.1 . . ?
C31 C30 C29 122.3(2) . . ?
C35 C30 C29 118.86(19) . . ?
C35 C30 C31 118.7(2) . . ?
C30 C31 H31 119.7 . . ?
C32 C31 C30 120.7(2) . . ?
C32 C31 H31 119.7 . . ?
C31 C32 H32 119.8 . . ?
C31 C32 C33 120.4(2) . . ?
C33 C32 H32 119.8 . . ?
C32 C33 H33 119.8 . . ?
C34 C33 C32 120.4(2) . . ?
C34 C33 H33 119.8 . . ?
C33 C34 H34 119.9 . . ?
C33 C34 C35 120.3(2) . . ?
C35 C34 H34 119.9 . . ?
C30 C35 C34 119.59(19) . . ?
C30 C35 C36 116.85(18) . . ?
C36 C35 C34 123.6(2) . . ?
C21 C36 S3 113.61(15) . . ?
C21 C36 C35 124.54(19) . . ?
C35 C36 S3 121.82(16) . . ?
O1 C37 H37A 109.5 . . ?
O1 C37 H37B 109.5 . . ?
O1 C37 H37C 109.5 . . ?
H37A C37 H37B 109.5 . . ?
H37A C37 H37C 109.5 . . ?
H37B C37 H37C 109.5 . . ?
O2 C38 H38A 109.5 . . ?
O2 C38 H38B 109.5 . . ?
O2 C38 H38C 109.5 . . ?
H38A C38 H38B 109.5 . . ?
H38A C38 H38C 109.5 . . ?
H38B C38 H38C 109.5 . . ?
C18' S1' C1' 89.47(9) . . ?
C18' S2' C20' 88.15(10) . . ?
C20' S3' C36' 89.66(9) . . ?
C8' O1' C37' 115.99(16) . . ?
C26' O2' C38' 116.71(17) . . ?
C2' C1' S1' 113.29(15) . . ?
C2' C1' C12' 123.08(18) . . ?
C12' C1' S1' 123.63(15) . . ?
C1' C2' C3' 117.24(17) . . ?
C1' C2' C17' 111.63(17) . . ?
C3' C2' C17' 130.96(17) . . ?
C2' C3' H3' 119.0 . . ?
C4' C3' C2' 121.96(17) . . ?
C4' C3' H3' 119.0 . . ?
C3' C4' C5' 117.86(17) . . ?
C3' C4' C11' 120.26(18) . . ?
C11' C4' C5' 121.86(17) . . ?
C6' C5' C4' 119.36(17) . . ?
C6' C5' C10' 117.42(18) . . ?
C10' C5' C4' 123.19(17) . . ?
C5' C6' H6' 118.8 . . ?
C5' C6' C7' 122.31(18) . . ?
C7' C6' H6' 118.8 . . ?
C6' C7' H7' 120.4 . . ?
C8' C7' C6' 119.14(18) . . ?
C8' C7' H7' 120.4 . . ?
O1' C8' C7' 123.91(18) . . ?
O1' C8' C9' 116.28(17) . . ?
C7' C8' C9' 119.81(18) . . ?
C8' C9' H9' 119.9 . . ?
C10' C9' C8' 120.11(18) . . ?
C10' C9' H9' 119.9 . . ?
C5' C10' H10' 119.4 . . ?
C9' C10' C5' 121.21(18) . . ?
C9' C10' H10' 119.4 . . ?
C12' C11' C4' 119.13(17) . . ?
C16' C11' C4' 123.16(18) . . ?
C16' C11' C12' 117.68(17) . . ?
C1' C12' C11' 118.05(17) . . ?
C13' C12' C1' 122.18(18) . . ?
C13' C12' C11' 119.77(18) . . ?
C12' C13' H13' 119.6 . . ?
C14' C13' C12' 120.9(2) . . ?
C14' C13' H13' 119.6 . . ?
C13' C14' H14' 120.1 . . ?
C13' C14' C15' 119.75(19) . . ?
C15' C14' H14' 120.1 . . ?
C14' C15' H15' 119.7 . . ?
C16' C15' C14' 120.6(2) . . ?
C16' C15' H15' 119.7 . . ?
C11' C16' H16' 119.4 . . ?
C15' C16' C11' 121.27(19) . . ?
C15' C16' H16' 119.4 . . ?
C2' C17' C19' 139.56(17) . . ?
C18' C17' C2' 109.85(17) . . ?
C18' C17' C19' 110.10(17) . . ?
S1' C18' S2' 127.96(12) . . ?
C17' C18' S1' 115.65(15) . . ?
C17' C18' S2' 115.94(15) . . ?
C20' C19' C17' 109.69(17) . . ?
C20' C19' C21' 109.98(17) . . ?
C21' C19' C17' 140.30(17) . . ?
S3' C20' S2' 128.82(12) . . ?
C19' C20' S2' 115.71(15) . . ?
C19' C20' S3' 115.46(15) . . ?
C22' C21' C19' 131.43(17) . . ?
C36' C21' C19' 110.94(17) . . ?
C36' C21' C22' 117.52(17) . . ?
C21' C22' C23' 122.76(17) . . ?
C29' C22' C21' 118.49(18) . . ?
C29' C22' C23' 118.11(17) . . ?
C24' C23' C22' 120.71(17) . . ?
C24' C23' C28' 117.93(18) . . ?
C28' C23' C22' 121.18(17) . . ?
C23' C24' H24' 119.3 . . ?
C23' C24' C25' 121.35(18) . . ?
C25' C24' H24' 119.3 . . ?
C24' C25' H25' 120.1 . . ?
C26' C25' C24' 119.73(19) . . ?
C26' C25' H25' 120.1 . . ?
O2' C26' C25' 124.65(18) . . ?
O2' C26' C27' 115.65(18) . . ?
C25' C26' C27' 119.70(18) . . ?
C26' C27' H27' 120.0 . . ?
C28' C27' C26' 120.10(18) . . ?
C28' C27' H27' 120.0 . . ?
C23' C28' H28' 119.4 . . ?
C27' C28' C23' 121.17(18) . . ?
C27' C28' H28' 119.4 . . ?
C22' C29' H29' 118.4 . . ?
C22' C29' C30' 123.13(18) . . ?
C30' C29' H29' 118.4 . . ?
C31' C30' C29' 121.64(18) . . ?
C31' C30' C35' 118.79(18) . . ?
C35' C30' C29' 119.26(18) . . ?
C30' C31' H31' 119.6 . . ?
C32' C31' C30' 120.8(2) . . ?
C32' C31' H31' 119.6 . . ?
C31' C32' H32' 119.9 . . ?
C31' C32' C33' 120.19(19) . . ?
C33' C32' H32' 119.9 . . ?
C32' C33' H33' 119.8 . . ?
C34' C33' C32' 120.45(19) . . ?
C34' C33' H33' 119.8 . . ?
C33' C34' H34' 119.8 . . ?
C33' C34' C35' 120.46(19) . . ?
C35' C34' H34' 119.8 . . ?
C30' C35' C36' 116.60(17) . . ?
C34' C35' C30' 119.22(18) . . ?
C34' C35' C36' 124.16(19) . . ?
C21' C36' S3' 113.46(14) . . ?
C21' C36' C35' 123.71(18) . . ?
C35' C36' S3' 122.81(15) . . ?
O1' C37' H37D 109.5 . . ?
O1' C37' H37E 109.5 . . ?
O1' C37' H37F 109.5 . . ?
H37D C37' H37E 109.5 . . ?
H37D C37' H37F 109.5 . . ?
H37E C37' H37F 109.5 . . ?
O2' C38' H38D 109.5 . . ?
O2' C38' H38E 109.5 . . ?
O2' C38' H38F 109.5 . . ?
H38D C38' H38E 109.5 . . ?
H38D C38' H38F 109.5 . . ?
H38E C38' H38F 109.5 . . ?
Cl4B C2B H2B 110.7 . . ?
Cl6B C2B Cl4B 111.8(11) . . ?
Cl6B C2B H2B 110.7 . . ?
Cl6B C2B Cl5B 105.2(10) . . ?
Cl5B C2B Cl4B 107.5(9) . . ?
Cl5B C2B H2B 110.7 . . ?
Cl C4B H4B 112.0 . . ?
Cl1 C4B Cl 104.7(9) . . ?
Cl1 C4B H4B 112.0 . . ?
Cl2 C4B Cl 108.9(9) . . ?
Cl2 C4B H4B 112.0 . . ?
Cl2 C4B Cl1 106.9(9) . . ?
Cl3B C1B Cl1B 112.3(9) . . ?
Cl3B C1B Cl2B 105.0(8) . . ?
Cl3B C1B H1B 110.4 . . ?
Cl1B C1B Cl2B 108.3(10) . . ?
Cl1B C1B H1B 110.4 . . ?
Cl2B C1B H1B 110.4 . . ?
Cl2C C1C H1C 107.6 . . ?
Cl1C C1C Cl2C 101.4(10) . . ?
Cl1C C1C H1C 107.6 . . ?
Cl1C C1C Cl3C 122.5(14) . . ?
Cl3C C1C Cl2C 109.2(9) . . ?
Cl3C C1C H1C 107.6 . . ?

loop_
_geom_torsion_atom_site_label_1
_geom_torsion_atom_site_label_2
_geom_torsion_atom_site_label_3
_geom_torsion_atom_site_label_4
_geom_torsion
_geom_torsion_site_symmetry_1
_geom_torsion_site_symmetry_2
_geom_torsion_site_symmetry_3
_geom_torsion_site_symmetry_4
_geom_torsion_publ_flag
S1 C1 C2 C3 174.08(14) . . . . ?
S1 C1 C2 C17 -2.0(2) . . . . ?
S1 C1 C12 C11 -175.77(14) . . . . ?
S1 C1 C12 C13 3.6(3) . . . . ?
O1 C8 C9 C10 178.06(18) . . . . ?
O2 C26 C27 C28 179.08(18) . . . . ?
C1 S1 C18 S2 -169.03(15) . . . . ?
C1 S1 C18 C17 1.73(16) . . . . ?
C1 C2 C3 C4 3.5(3) . . . . ?
C1 C2 C17 C18 3.2(2) . . . . ?
C1 C2 C17 C19 173.3(2) . . . . ?
C1 C12 C13 C14 -176.95(18) . . . . ?
C2 C1 C12 C11 2.3(3) . . . . ?
C2 C1 C12 C13 -178.34(18) . . . . ?
C2 C3 C4 C5 178.49(17) . . . . ?
C2 C3 C4 C11 -1.1(3) . . . . ?
C2 C17 C18 S1 -3.1(2) . . . . ?
C2 C17 C18 S2 168.85(13) . . . . ?
C2 C17 C19 C20 -163.8(2) . . . . ?
C2 C17 C19 C21 13.2(4) . . . . ?
C3 C2 C17 C18 -172.26(19) . . . . ?
C3 C2 C17 C19 -2.1(4) . . . . ?
C3 C4 C5 C6 -119.7(2) . . . . ?
C3 C4 C5 C10 55.5(3) . . . . ?
C3 C4 C11 C12 -0.9(3) . . . . ?
C3 C4 C11 C16 -177.77(18) . . . . ?
C4 C5 C6 C7 173.43(18) . . . . ?
C4 C5 C10 C9 -173.80(18) . . . . ?
C4 C11 C12 C1 0.3(3) . . . . ?
C4 C11 C12 C13 -179.08(17) . . . . ?
C4 C11 C16 C15 177.02(18) . . . . ?
C5 C4 C11 C12 179.55(17) . . . . ?
C5 C4 C11 C16 2.7(3) . . . . ?
C5 C6 C7 C8 0.2(3) . . . . ?
C6 C5 C10 C9 1.6(3) . . . . ?
C6 C7 C8 O1 -178.33(18) . . . . ?
C6 C7 C8 C9 2.0(3) . . . . ?
C7 C8 C9 C10 -2.3(3) . . . . ?
C8 C9 C10 C5 0.5(3) . . . . ?
C10 C5 C6 C7 -1.9(3) . . . . ?
C11 C4 C5 C6 59.9(3) . . . . ?
C11 C4 C5 C10 -124.9(2) . . . . ?
C11 C12 C13 C14 2.4(3) . . . . ?
C12 C1 C2 C3 -4.1(3) . . . . ?
C12 C1 C2 C17 179.79(17) . . . . ?
C12 C11 C16 C15 0.1(3) . . . . ?
C12 C13 C14 C15 -0.8(3) . . . . ?
C13 C14 C15 C16 -1.2(3) . . . . ?
C14 C15 C16 C11 1.5(3) . . . . ?
C16 C11 C12 C1 177.36(17) . . . . ?
C16 C11 C12 C13 -2.1(3) . . . . ?
C17 C2 C3 C4 178.72(19) . . . . ?
C17 C19 C20 S2 -6.1(2) . . . . ?
C17 C19 C20 S3 171.71(14) . . . . ?
C17 C19 C21 C22 15.9(4) . . . . ?
C17 C19 C21 C36 -168.8(2) . . . . ?
C18 S1 C1 C2 0.23(15) . . . . ?
C18 S1 C1 C12 178.44(17) . . . . ?
C18 S2 C20 S3 -174.31(15) . . . . ?
C18 S2 C20 C19 3.20(17) . . . . ?
C18 C17 C19 C20 6.4(2) . . . . ?
C18 C17 C19 C21 -176.7(2) . . . . ?
C19 C17 C18 S1 -176.30(13) . . . . ?
C19 C17 C18 S2 -4.4(2) . . . . ?
C19 C21 C22 C23 11.6(3) . . . . ?
C19 C21 C22 C29 -175.9(2) . . . . ?
C19 C21 C36 S3 -6.9(2) . . . . ?
C19 C21 C36 C35 175.15(18) . . . . ?
C20 S2 C18 S1 171.64(15) . . . . ?
C20 S2 C18 C17 0.85(16) . . . . ?
C20 S3 C36 C21 2.91(16) . . . . ?
C20 S3 C36 C35 -179.05(18) . . . . ?
C20 C19 C21 C22 -167.1(2) . . . . ?
C20 C19 C21 C36 8.1(2) . . . . ?
C21 C19 C20 S2 175.92(14) . . . . ?
C21 C19 C20 S3 -6.3(2) . . . . ?
C21 C22 C23 C24 41.5(3) . . . . ?
C21 C22 C23 C28 -143.66(19) . . . . ?
C21 C22 C29 C30 -3.6(3) . . . . ?
C22 C21 C36 S3 169.22(14) . . . . ?
C22 C21 C36 C35 -8.8(3) . . . . ?
C22 C23 C24 C25 175.40(18) . . . . ?
C22 C23 C28 C27 -175.35(18) . . . . ?
C22 C29 C30 C31 -178.5(2) . . . . ?
C22 C29 C30 C35 -3.0(3) . . . . ?
C23 C22 C29 C30 169.40(19) . . . . ?
C23 C24 C25 C26 -0.3(3) . . . . ?
C24 C23 C28 C27 -0.4(3) . . . . ?
C24 C25 C26 O2 -178.88(19) . . . . ?
C24 C25 C26 C27 0.1(3) . . . . ?
C25 C26 C27 C28 0.0(3) . . . . ?
C26 C27 C28 C23 0.1(3) . . . . ?
C28 C23 C24 C25 0.5(3) . . . . ?
C29 C22 C23 C24 -131.0(2) . . . . ?
C29 C22 C23 C28 43.8(3) . . . . ?
C29 C30 C31 C32 174.3(2) . . . . ?
C29 C30 C35 C34 -175.17(19) . . . . ?
C29 C30 C35 C36 3.6(3) . . . . ?
C30 C31 C32 C33 0.7(3) . . . . ?
C30 C35 C36 S3 -175.46(15) . . . . ?
C30 C35 C36 C21 2.4(3) . . . . ?
C31 C30 C35 C34 0.4(3) . . . . ?
C31 C30 C35 C36 179.25(19) . . . . ?
C31 C32 C33 C34 0.5(3) . . . . ?
C32 C33 C34 C35 -1.1(3) . . . . ?
C33 C34 C35 C30 0.7(3) . . . . ?
C33 C34 C35 C36 -178.1(2) . . . . ?
C34 C35 C36 S3 3.3(3) . . . . ?
C34 C35 C36 C21 -178.88(19) . . . . ?
C35 C30 C31 C32 -1.1(3) . . . . ?
C36 S3 C20 S2 179.67(15) . . . . ?
C36 S3 C20 C19 2.15(17) . . . . ?
C36 C21 C22 C23 -163.45(18) . . . . ?
C36 C21 C22 C29 9.0(3) . . . . ?
C37 O1 C8 C7 -175.17(18) . . . . ?
C37 O1 C8 C9 4.5(3) . . . . ?
C38 O2 C26 C25 -15.7(3) . . . . ?
C38 O2 C26 C27 165.34(19) . . . . ?
S1' C1' C2' C3' -173.59(14) . . . . ?
S1' C1' C2' C17' 2.1(2) . . . . ?
S1' C1' C12' C11' 176.70(15) . . . . ?
S1' C1' C12' C13' -3.8(3) . . . . ?
O1' C8' C9' C10' -179.19(17) . . . . ?
O2' C26' C27' C28' -179.04(17) . . . . ?
C1' S1' C18' S2' 169.96(15) . . . . ?
C1' S1' C18' C17' -1.96(17) . . . . ?
C1' C2' C3' C4' -5.2(3) . . . . ?
C1' C2' C17' C18' -3.5(2) . . . . ?
C1' C2' C17' C19' -174.2(2) . . . . ?
C1' C12' C13' C14' -179.1(2) . . . . ?
C2' C1' C12' C11' -2.9(3) . . . . ?
C2' C1' C12' C13' 176.59(19) . . . . ?
C2' C3' C4' C5' 179.46(17) . . . . ?
C2' C3' C4' C11' 1.3(3) . . . . ?
C2' C17' C18' S1' 3.5(2) . . . . ?
C2' C17' C18' S2' -169.46(14) . . . . ?
C2' C17' C19' C20' 164.1(2) . . . . ?
C2' C17' C19' C21' -13.5(4) . . . . ?
C3' C2' C17' C18' 171.5(2) . . . . ?
C3' C2' C17' C19' 0.8(4) . . . . ?
C3' C4' C5' C6' -52.9(3) . . . . ?
C3' C4' C5' C10' 125.1(2) . . . . ?
C3' C4' C11' C12' 2.0(3) . . . . ?
C3' C4' C11' C16' 179.92(19) . . . . ?
C4' C5' C6' C7' 178.58(18) . . . . ?
C4' C5' C10' C9' -178.79(18) . . . . ?
C4' C11' C12' C1' -1.3(3) . . . . ?
C4' C11' C12' C13' 179.25(18) . . . . ?
C4' C11' C16' C15' 180.0(2) . . . . ?
C5' C4' C11' C12' -176.07(17) . . . . ?
C5' C4' C11' C16' 1.8(3) . . . . ?
C5' C6' C7' C8' 0.2(3) . . . . ?
C6' C5' C10' C9' -0.7(3) . . . . ?
C6' C7' C8' O1' 178.87(18) . . . . ?
C6' C7' C8' C9' -0.6(3) . . . . ?
C7' C8' C9' C10' 0.3(3) . . . . ?
C8' C9' C10' C5' 0.4(3) . . . . ?
C10' C5' C6' C7' 0.4(3) . . . . ?
C11' C4' C5' C6' 125.2(2) . . . . ?
C11' C4' C5' C10' -56.8(3) . . . . ?
C11' C12' C13' C14' 0.3(3) . . . . ?
C12' C1' C2' C3' 6.0(3) . . . . ?
C12' C1' C2' C17' -178.25(18) . . . . ?
C12' C11' C16' C15' -2.1(3) . . . . ?
C12' C13' C14' C15' -1.1(3) . . . . ?
C13' C14' C15' C16' 0.2(3) . . . . ?
C14' C15' C16' C11' 1.4(3) . . . . ?
C16' C11' C12' C1' -179.29(18) . . . . ?
C16' C11' C12' C13' 1.2(3) . . . . ?
C17' C2' C3' C4' -179.94(19) . . . . ?
C17' C19' C20' S2' 6.6(2) . . . . ?
C17' C19' C20' S3' -172.56(14) . . . . ?
C17' C19' C21' C22' -13.9(4) . . . . ?
C17' C19' C21' C36' 170.0(2) . . . . ?
C18' S1' C1' C2' -0.20(16) . . . . ?
C18' S1' C1' C12' -179.81(18) . . . . ?
C18' S2' C20' S3' 175.30(16) . . . . ?
C18' S2' C20' C19' -3.69(16) . . . . ?
C18' C17' C19' C20' -6.5(2) . . . . ?
C18' C17' C19' C21' 175.8(2) . . . . ?
C19' C17' C18' S1' 177.03(14) . . . . ?
C19' C17' C18' S2' 4.1(2) . . . . ?
C19' C21' C22' C23' -17.6(3) . . . . ?
C19' C21' C22' C29' 171.83(19) . . . . ?
C19' C21' C36' S3' 6.4(2) . . . . ?
C19' C21' C36' C35' -174.90(17) . . . . ?
C20' S2' C18' S1' -172.34(15) . . . . ?
C20' S2' C18' C17' -0.44(17) . . . . ?
C20' S3' C36' C21' -2.71(15) . . . . ?
C20' S3' C36' C35' 178.59(17) . . . . ?
C20' C19' C21' C22' 168.48(19) . . . . ?
C20' C19' C21' C36' -7.6(2) . . . . ?
C21' C19' C20' S2' -175.02(13) . . . . ?
C21' C19' C20' S3' 5.8(2) . . . . ?
C21' C22' C23' C24' -41.0(3) . . . . ?
C21' C22' C23' C28' 143.90(19) . . . . ?
C21' C22' C29' C30' 6.6(3) . . . . ?
C22' C21' C36' S3' -170.29(14) . . . . ?
C22' C21' C36' C35' 8.4(3) . . . . ?
C22' C23' C24' C25' -175.06(18) . . . . ?
C22' C23' C28' C27' 176.36(18) . . . . ?
C22' C29' C30' C31' 177.20(19) . . . . ?
C22' C29' C30' C35' 3.7(3) . . . . ?
C23' C22' C29' C30' -164.48(18) . . . . ?
C23' C24' C25' C26' -0.9(3) . . . . ?
C24' C23' C28' C27' 1.1(3) . . . . ?
C24' C25' C26' O2' -179.67(18) . . . . ?
C24' C25' C26' C27' 0.4(3) . . . . ?
C25' C26' C27' C28' 0.9(3) . . . . ?
C26' C27' C28' C23' -1.7(3) . . . . ?
C28' C23' C24' C25' 0.2(3) . . . . ?
C29' C22' C23' C24' 129.6(2) . . . . ?
C29' C22' C23' C28' -45.4(3) . . . . ?
C29' C30' C31' C32' -169.56(19) . . . . ?
C29' C30' C35' C34' 170.69(18) . . . . ?
C29' C30' C35' C36' -7.7(3) . . . . ?
C30' C31' C32' C33' -1.7(3) . . . . ?
C30' C35' C36' S3' -179.82(14) . . . . ?
C30' C35' C36' C21' 1.6(3) . . . . ?
C31' C30' C35' C34' -3.0(3) . . . . ?
C31' C30' C35' C36' 178.64(18) . . . . ?
C31' C32' C33' C34' -1.6(3) . . . . ?
C32' C33' C34' C35' 2.5(3) . . . . ?
C33' C34' C35' C30' -0.2(3) . . . . ?
C33' C34' C35' C36' 178.03(19) . . . . ?
C34' C35' C36' S3' 1.9(3) . . . . ?
C34' C35' C36' C21' -176.68(19) . . . . ?
C35' C30' C31' C32' 4.0(3) . . . . ?
C36' S3' C20' S2' 179.04(15) . . . . ?
C36' S3' C20' C19' -1.97(16) . . . . ?
C36' C21' C22' C23' 158.34(18) . . . . ?
C36' C21' C22' C29' -12.3(3) . . . . ?
C37' O1' C8' C7' -2.7(3) . . . . ?
C37' O1' C8' C9' 176.74(18) . . . . ?
C38' O2' C26' C25' -16.1(3) . . . . ?
C38' O2' C26' C27' 163.80(18) . . . . ?

_shelx_res_file                  
;
TITL mo_2205_cg_0m_a.res in P2(1)/n
    mo_2205_cg_0m.res
    created by SHELXL-2018/3 at 10:08:47 on 22-Jan-2024
REM Old TITL mo_2205_CG_0m in P2(1)/n
REM SHELXT solution in P2(1)/n: R1 0.223, Rweak 0.009, Alpha 0.042
REM <I/s> 0.261 for 265 systematic absences, Orientation as input
REM Formula found by SHELXT: C81 O7 S15
CELL 0.71073 13.864 21.8522 24.8442 90 103.597 90
ZERR 8 0.0018 0.0022 0.0034 0 0.004 0
LATT 1
SYMM 0.5-X,0.5+Y,0.5-Z
SFAC C H Cl O S
UNIT 320 208 48 16 24
SADI Cl4A C2A Cl4B C2B
SADI Cl1A C1A Cl1B C1B
SADI Cl5A C2A Cl5B C2B
SADI Cl2A C1A Cl2B C1B
SADI Cl6A C2A Cl6B C2B
SADI Cl3A C1A Cl3B C1B
SADI 0.04 Cl4A Cl5A Cl4B Cl5B
SADI C1A H1A C1B H1A
SADI 0.04 Cl1A Cl2A Cl1B Cl2B
SADI 0.04 Cl4A Cl6A Cl4B Cl6B
SADI 0.04 Cl5A Cl6A Cl5B Cl6B
SADI 0.04 Cl1A Cl3A Cl1B Cl3B
SADI 0.04 Cl1A H1A Cl1B H1A
RIGU 0.001 0.002 Cl4A C2A Cl6A Cl5A
RIGU 0.001 0.002 Cl4B C2B Cl6B Cl5B
SADI 0.04 Cl2A Cl3A Cl2B Cl3B
EADP C2A C2B
SADI 0.04 Cl2A H1A Cl2B H1A
SADI Cl10 C4A Cl C4B
SADI 0.04 Cl3A H1A Cl3B H1A
SADI Cl11 C4A Cl2 C4B
RIGU 0.001 0.002 Cl2A Cl1A C1A Cl3A
RIGU 0.001 0.002 Cl3B C1B Cl1B Cl2B
SADI Cl12 C4A Cl1 C4B
SADI 0.04 Cl10 Cl11 Cl Cl2
SADI Cl3B C1B Cl3C C1C
SADI Cl1B C1B Cl1C C1C
SADI 0.04 Cl10 Cl12 Cl Cl1
SADI 0.04 Cl11 Cl12 Cl2 Cl1
SADI Cl2B C1B Cl2C C1C
RIGU 0.001 0.002 Cl12 C4A Cl11 Cl10
SADI C1B H1B C1C H1B
SADI 0.04 Cl3B Cl1B Cl3C Cl1C
RIGU 0.001 0.002 Cl1 C4B Cl2 Cl
SADI 0.04 Cl3B Cl2B Cl3C Cl2C
SADI 0.04 Cl3B H1B Cl3C H1B
SADI 0.04 Cl1B Cl2B Cl1C Cl2C
SADI 0.04 Cl1B H1B Cl1C H1B
SADI 0.04 Cl2B H1B Cl2C H1B
RIGU 0.001 0.002 Cl1C C1C Cl2C Cl3C
EADP C1A C1B
SUMP 1 0.00001 1 4 1 5 1 6

L.S. 50
PLAN  12
SIZE 0.03 0.047 0.509
TEMP -173.15
CONF
BOND
list 4
MORE -1
BOND $H
fmap 2
acta
OMIT 1 0 1
REM <olex2.extras>
REM <HklSrc "%.\\mo_2205_CG_0m.hkl">
REM </olex2.extras>

WGHT    0.038300    9.808701
FVAR       0.23016   0.62864   0.65120   0.48222   0.31517   0.20256
PART 1
CL1A  3    0.681455    0.491363    0.514006    41.00000    0.04231    0.06219 =
         0.03800    0.01367    0.01461   -0.02324
CL2A  3    0.883222    0.506021    0.509671    41.00000    0.03440    0.06910 =
         0.04081    0.02291    0.00492    0.01412
CL3A  3    0.729482    0.557513    0.422125    41.00000    0.02302    0.02781 =
         0.01188    0.00287    0.00156    0.00536
C1A   1    0.762866    0.541930    0.491029    41.00000    0.02577    0.02646 =
         0.02164    0.01110    0.00200   -0.00149
AFIX  13
H1A   2    0.765706    0.581245    0.511944    41.00000   -1.20000
AFIX   0

CL4A  3    1.043599    0.410831    0.733442    21.00000    0.05731    0.05006 =
         0.04233   -0.01517    0.03528   -0.02237
CL5A  3    1.165876    0.353527    0.668548    21.00000    0.05022    0.03421 =
         0.04964    0.02458    0.02969    0.01996
CL6A  3    1.021659    0.447983    0.622027    21.00000    0.04144    0.04710 =
         0.04544    0.01333    0.00940    0.02066
C2A   1    1.105474    0.420638    0.680014    21.00000    0.03477    0.03553 =
         0.02845   -0.00252    0.01518   -0.00467
AFIX  13
H2A   2    1.157288    0.452832    0.692148    21.00000   -1.20000
AFIX   0

CL7A  3    0.645611    0.187872    0.363251    11.00000    0.04165    0.03054 =
         0.04698    0.00227    0.02877    0.00432
CL8A  3    0.712566    0.301460    0.419156    11.00000    0.02768    0.04958 =
         0.06115   -0.00321    0.00121   -0.01109
CL9A  3    0.511758    0.290883    0.353216    11.00000    0.02728    0.03625 =
         0.02652    0.00069    0.00361    0.00374
C3A   1    0.611059    0.252396    0.397263    11.00000    0.02277    0.02818 =
         0.02783    0.00381    0.00986   -0.00003
AFIX  13
H3A   2    0.588808    0.238032    0.430605    11.00000   -1.20000
AFIX   0

CL10  3    0.545030    0.155686    1.000474    31.00000    0.08191    0.06008 =
         0.06308    0.00631    0.02980    0.03803
CL11  3    0.473000    0.274617    0.961767    31.00000    0.10238    0.05008 =
         0.07941    0.03347   -0.01634   -0.02197
CL12  3    0.432779    0.226433    1.061092    31.00000    0.05856    0.08590 =
         0.06947   -0.02041    0.02565    0.01364
C4A   1    0.516542    0.228093    1.019210    31.00000    0.02136    0.03995 =
         0.03725    0.00526   -0.00237    0.00547
AFIX  13
H4A   2    0.579273    0.246831    1.041252    31.00000   -1.20000
AFIX   0

PART 0
S1    5    0.625405    0.393460    0.915263    11.00000    0.01463    0.02103 =
         0.01263    0.00174    0.00343   -0.00154
S2    5    0.403451    0.415805    0.912903    11.00000    0.01426    0.03073 =
         0.01423    0.00153    0.00512   -0.00361
S3    5    0.226424    0.491086    0.847751    11.00000    0.01197    0.03373 =
         0.01815   -0.00298    0.00531   -0.00138
O1    4    0.778159    0.639540    0.598628    11.00000    0.02761    0.03924 =
         0.02140    0.01435    0.00647   -0.00294
O2    4    0.617611    0.428415    0.607084    11.00000    0.03336    0.02031 =
         0.02152    0.00305    0.01475    0.00670
C1    1    0.668296    0.430752    0.863373    11.00000    0.01738    0.01386 =
         0.01132   -0.00232    0.00474   -0.00101
C2    1    0.593664    0.461266    0.825460    11.00000    0.01374    0.01542 =
         0.01267   -0.00288    0.00344   -0.00183
C3    1    0.622628    0.497781    0.784863    11.00000    0.01624    0.01531 =
         0.01253   -0.00188    0.00333   -0.00061
AFIX  43
H3    2    0.573544    0.520819    0.759910    11.00000   -1.20000
AFIX   0
C4    1    0.719223    0.500963    0.780405    11.00000    0.01429    0.01438 =
         0.01416   -0.00307    0.00404   -0.00141
C5    1    0.741975    0.539430    0.735454    11.00000    0.01230    0.01824 =
         0.01544    0.00063    0.00300   -0.00250
C6    1    0.783822    0.514307    0.694306    11.00000    0.01714    0.02123 =
         0.01686    0.00007    0.00436   -0.00168
AFIX  43
H6    2    0.804536    0.472752    0.697104    11.00000   -1.20000
AFIX   0
C7    1    0.795490    0.548851    0.649783    11.00000    0.01828    0.03207 =
         0.01635   -0.00067    0.00516   -0.00302
AFIX  43
H7    2    0.823867    0.531046    0.622200    11.00000   -1.20000
AFIX   0
C8    1    0.765662    0.609746    0.645342    11.00000    0.01413    0.03040 =
         0.01847    0.00790   -0.00014   -0.00569
C9    1    0.727022    0.636485    0.686241    11.00000    0.01676    0.02058 =
         0.02181    0.00512    0.00098   -0.00092
AFIX  43
H9    2    0.708794    0.678480    0.683945    11.00000   -1.20000
AFIX   0
C10   1    0.715206    0.600830    0.730956    11.00000    0.01601    0.02146 =
         0.01855    0.00042    0.00360   -0.00100
AFIX  43
H10   2    0.688242    0.618998    0.758929    11.00000   -1.20000
AFIX   0
C11   1    0.795473    0.467300    0.818352    11.00000    0.01527    0.01349 =
         0.01433   -0.00319    0.00307   -0.00099
C12   1    0.769485    0.431652    0.860737    11.00000    0.01527    0.01300 =
         0.01336   -0.00301    0.00411   -0.00082
C13   1    0.844468    0.399182    0.898665    11.00000    0.01685    0.01783 =
         0.01345   -0.00053    0.00345   -0.00003
AFIX  43
H13   2    0.826904    0.374091    0.926100    11.00000   -1.20000
AFIX   0
C14   1    0.941996    0.403565    0.896218    11.00000    0.01519    0.02186 =
         0.01822    0.00071    0.00201    0.00241
AFIX  43
H14   2    0.991678    0.382013    0.922143    11.00000   -1.20000
AFIX   0
C15   1    0.968417    0.440057    0.855223    11.00000    0.01262    0.02303 =
         0.02168   -0.00257    0.00583   -0.00075
AFIX  43
H15   2    1.036182    0.443640    0.854049    11.00000   -1.20000
AFIX   0
C16   1    0.897091    0.470457    0.816988    11.00000    0.01585    0.01885 =
         0.01749   -0.00198    0.00731   -0.00195
AFIX  43
H16   2    0.916060    0.494071    0.789064    11.00000   -1.20000
AFIX   0
C17   1    0.496675    0.452653    0.837543    11.00000    0.01480    0.01591 =
         0.01415   -0.00247    0.00388   -0.00183
C18   1    0.507071    0.418763    0.885642    11.00000    0.01419    0.01913 =
         0.01395   -0.00206    0.00453   -0.00279
C19   1    0.395194    0.474605    0.818675    11.00000    0.01405    0.01705 =
         0.01428   -0.00261    0.00313   -0.00259
C20   1    0.342727    0.460281    0.858028    11.00000    0.01488    0.02559 =
         0.01532   -0.00255    0.00232   -0.00315
C21   1    0.331004    0.508542    0.773212    11.00000    0.01304    0.01508 =
         0.01928   -0.00314    0.00338   -0.00331
C22   1    0.341078    0.524573    0.718600    11.00000    0.01332    0.01702 =
         0.01933    0.00015    0.00248   -0.00197
C23   1    0.417778    0.498458    0.692735    11.00000    0.01416    0.01895 =
         0.01342   -0.00017   -0.00016   -0.00050
C24   1    0.442185    0.436519    0.697618    11.00000    0.01806    0.01880 =
         0.01413    0.00126    0.00194   -0.00209
AFIX  43
H24   2    0.412477    0.411081    0.720214    11.00000   -1.20000
AFIX   0
C25   1    0.509174    0.411154    0.670080    11.00000    0.02362    0.01590 =
         0.01653   -0.00049    0.00445    0.00034
AFIX  43
H25   2    0.525304    0.368882    0.673990    11.00000   -1.20000
AFIX   0
C26   1    0.552263    0.448342    0.636771    11.00000    0.02232    0.02077 =
         0.01288   -0.00160    0.00507    0.00175
C27   1    0.528365    0.510281    0.631275    11.00000    0.02166    0.02103 =
         0.01544    0.00310    0.00466    0.00022
AFIX  43
H27   2    0.557821    0.535624    0.608494    11.00000   -1.20000
AFIX   0
C28   1    0.462098    0.534841    0.658816    11.00000    0.01826    0.01615 =
         0.01827    0.00244    0.00385    0.00132
AFIX  43
H28   2    0.446172    0.577132    0.654756    11.00000   -1.20000
AFIX   0
C29   1    0.269280    0.560815    0.686077    11.00000    0.01654    0.01903 =
         0.02349    0.00451    0.00463   -0.00126
AFIX  43
H29   2    0.278217    0.573203    0.650918    11.00000   -1.20000
AFIX   0
C30   1    0.182622    0.580761    0.702036    11.00000    0.01574    0.01767 =
         0.02953    0.00035    0.00333   -0.00052
C31   1    0.108872    0.616937    0.666927    11.00000    0.01935    0.02163 =
         0.03667    0.00601    0.00354    0.00103
AFIX  43
H31   2    0.119625    0.631613    0.632820    11.00000   -1.20000
AFIX   0
C32   1    0.022109    0.630952    0.681748    11.00000    0.01564    0.02295 =
         0.04319    0.00093   -0.00138    0.00194
AFIX  43
H32   2   -0.026976    0.654860    0.657671    11.00000   -1.20000
AFIX   0
C33   1    0.005473    0.610168    0.732270    11.00000    0.01325    0.02200 =
         0.03874   -0.01023    0.00261    0.00010
AFIX  43
H33   2   -0.055005    0.619846    0.742047    11.00000   -1.20000
AFIX   0
C34   1    0.075856    0.576049    0.767524    11.00000    0.01656    0.02295 =
         0.02948   -0.00844    0.00562   -0.00340
AFIX  43
H34   2    0.064509    0.562782    0.801926    11.00000   -1.20000
AFIX   0
C35   1    0.165811    0.560398    0.752873    11.00000    0.01313    0.01625 =
         0.02615   -0.00525    0.00227   -0.00250
C36   1    0.240889    0.523730    0.786403    11.00000    0.01464    0.02015 =
         0.01833   -0.00447    0.00376   -0.00483
C37   1    0.755914    0.703431    0.594441    11.00000    0.02911    0.03836 =
         0.03005    0.01752   -0.00200   -0.00757
AFIX 137
H37A  2    0.767468    0.719321    0.559606    11.00000   -1.50000
H37B  2    0.798745    0.725052    0.625646    11.00000   -1.50000
H37C  2    0.686265    0.709757    0.595198    11.00000   -1.50000
AFIX   0
C38   1    0.662847    0.369982    0.620980    11.00000    0.03115    0.02268 =
         0.02809    0.00064    0.01201    0.00613
AFIX 137
H38A  2    0.711897    0.362693    0.599006    11.00000   -1.50000
H38B  2    0.611880    0.338025    0.613005    11.00000   -1.50000
H38C  2    0.695794    0.369147    0.660460    11.00000   -1.50000
AFIX   0

S1'   5    0.558037    0.306375    0.794684    11.00000    0.01785    0.01882 =
         0.01687   -0.00606    0.00396   -0.00239
S2'   5    0.341155    0.283351    0.801980    11.00000    0.01866    0.02371 =
         0.01663   -0.00620    0.00676   -0.00043
S3'   5    0.156476    0.209456    0.740514    11.00000    0.01509    0.02351 =
         0.01661   -0.00195    0.00729   -0.00010
O1'   4    0.689374    0.053608    0.475534    11.00000    0.02991    0.01721 =
         0.01740   -0.00217    0.01104    0.00091
O2'   4    0.506198    0.300234    0.487868    11.00000    0.02916    0.02083 =
         0.02202    0.00099    0.01464   -0.00352
C1'   1    0.592383    0.270972    0.739282    11.00000    0.01694    0.01350 =
         0.01573   -0.00144    0.00355    0.00116
C2'   1    0.514009    0.240937    0.703562    11.00000    0.01496    0.01304 =
         0.01578   -0.00040    0.00234   -0.00011
C3'   1    0.537118    0.205334    0.660355    11.00000    0.01347    0.01309 =
         0.01531   -0.00085    0.00252   -0.00044
AFIX  43
H3'   2    0.486235    0.181665    0.637338    11.00000   -1.20000
AFIX   0
C4'   1    0.631131    0.204140    0.650873    11.00000    0.01436    0.01203 =
         0.01635    0.00006    0.00358    0.00057
C5'   1    0.647946    0.165066    0.605032    11.00000    0.01059    0.01579 =
         0.01536   -0.00102    0.00259    0.00112
C6'   1    0.620857    0.103830    0.603143    11.00000    0.01506    0.01744 =
         0.01642    0.00070    0.00622    0.00026
AFIX  43
H6'   2    0.593353    0.087842    0.631812    11.00000   -1.20000
AFIX   0
C7'   1    0.632553    0.065059    0.560774    11.00000    0.01786    0.01437 =
         0.01800   -0.00004    0.00541   -0.00081
AFIX  43
H7'   2    0.613125    0.023350    0.560514    11.00000   -1.20000
AFIX   0
C8'   1    0.673033    0.088107    0.518805    11.00000    0.01600    0.01614 =
         0.01547   -0.00038    0.00317    0.00351
C9'   1    0.700365    0.149462    0.519457    11.00000    0.01618    0.01818 =
         0.01762    0.00292    0.00540    0.00080
AFIX  43
H9'   2    0.727773    0.165357    0.490715    11.00000   -1.20000
AFIX   0
C10'  1    0.687673    0.187325    0.561900    11.00000    0.01338    0.01453 =
         0.01996    0.00247    0.00472    0.00037
AFIX  43
H10'  2    0.706217    0.229169    0.561813    11.00000   -1.20000
AFIX   0
C11'  1    0.709979    0.238427    0.685697    11.00000    0.01435    0.01304 =
         0.01816    0.00066    0.00223   -0.00082
C12'  1    0.690446    0.272029    0.731185    11.00000    0.01508    0.01339 =
         0.01845    0.00089    0.00203   -0.00039
C13'  1    0.767684    0.305430    0.766241    11.00000    0.02003    0.01902 =
         0.02022   -0.00389    0.00332   -0.00297
AFIX  43
H13'  2    0.754508    0.327597    0.796621    11.00000   -1.20000
AFIX   0
C14'  1    0.861438    0.306251    0.756965    11.00000    0.01760    0.02211 =
         0.02977   -0.00331    0.00083   -0.00567
AFIX  43
H14'  2    0.912456    0.329420    0.780425    11.00000   -1.20000
AFIX   0
C15'  1    0.881705    0.272653    0.712586    11.00000    0.01322    0.02408 =
         0.03109   -0.00205    0.00403   -0.00253
AFIX  43
H15'  2    0.946681    0.273129    0.706279    11.00000   -1.20000
AFIX   0
C16'  1    0.808398    0.239161    0.678285    11.00000    0.01551    0.01826 =
         0.02365   -0.00093    0.00500    0.00117
AFIX  43
H16'  2    0.823889    0.216046    0.649041    11.00000   -1.20000
AFIX   0
C17'  1    0.421556    0.248713    0.720603    11.00000    0.01517    0.01365 =
         0.01461   -0.00108    0.00326    0.00069
C18'  1    0.438435    0.281018    0.769664    11.00000    0.01905    0.01556 =
         0.01740   -0.00242    0.00512    0.00036
C19'  1    0.319366    0.227268    0.705597    11.00000    0.01468    0.01448 =
         0.01447   -0.00044    0.00479    0.00210
C20'  1    0.273124    0.239976    0.748145    11.00000    0.01582    0.01913 =
         0.01595   -0.00147    0.00375    0.00089
C21'  1    0.251117    0.195290    0.661031    11.00000    0.01245    0.01413 =
         0.01610    0.00121    0.00394    0.00265
C22'  1    0.256935    0.181150    0.605332    11.00000    0.01385    0.01502 =
         0.01539    0.00083    0.00463    0.00198
C23'  1    0.326380    0.212775    0.577233    11.00000    0.01230    0.01865 =
         0.01311    0.00018    0.00144    0.00060
C24'  1    0.341740    0.275657    0.583012    11.00000    0.01727    0.01658 =
         0.01711   -0.00159    0.00466    0.00220
AFIX  43
H24'  2    0.311387    0.297855    0.607489    11.00000   -1.20000
AFIX   0
C25'  1    0.400730    0.306685    0.553619    11.00000    0.02066    0.01535 =
         0.01835    0.00051    0.00383    0.00010
AFIX  43
H25'  2    0.409537    0.349691    0.557689    11.00000   -1.20000
AFIX   0
C26'  1    0.446479    0.274550    0.518436    11.00000    0.01558    0.02107 =
         0.01532    0.00173    0.00394   -0.00164
C27'  1    0.432586    0.211451    0.512476    11.00000    0.01643    0.01874 =
         0.01306   -0.00270    0.00488    0.00038
AFIX  43
H27'  2    0.464581    0.189170    0.488800    11.00000   -1.20000
AFIX   0
C28'  1    0.372392    0.181342    0.540945    11.00000    0.01625    0.01563 =
         0.01495   -0.00241    0.00303   -0.00206
AFIX  43
H28'  2    0.362008    0.138555    0.535827    11.00000   -1.20000
AFIX   0
C29'  1    0.186262    0.143227    0.574209    11.00000    0.01565    0.01933 =
         0.01447   -0.00162    0.00386    0.00128
AFIX  43
H29'  2    0.194050    0.130415    0.538935    11.00000   -1.20000
AFIX   0
C30'  1    0.102173    0.122283    0.592253    11.00000    0.01428    0.01814 =
         0.01646    0.00098    0.00247    0.00076
C31'  1    0.028459    0.085357    0.558086    11.00000    0.01679    0.02023 =
         0.01843    0.00000    0.00134   -0.00075
AFIX  43
H31'  2    0.040099    0.068529    0.524925    11.00000   -1.20000
AFIX   0
C32'  1   -0.059467    0.073639    0.572337    11.00000    0.01597    0.02141 =
         0.02280    0.00309   -0.00001   -0.00197
AFIX  43
H32'  2   -0.108983    0.049726    0.548566    11.00000   -1.20000
AFIX   0
C33'  1   -0.076565    0.096926    0.622062    11.00000    0.01429    0.01982 =
         0.02431    0.00759    0.00450    0.00144
AFIX  43
H33'  2   -0.138298    0.089524    0.631243    11.00000   -1.20000
AFIX   0
C34'  1   -0.004650    0.130276    0.657411    11.00000    0.01511    0.01975 =
         0.02073    0.00503    0.00607    0.00222
AFIX  43
H34'  2   -0.015923    0.144378    0.691582    11.00000   -1.20000
AFIX   0
C35'  1    0.086123    0.143787    0.643303    11.00000    0.01320    0.01538 =
         0.01797    0.00399    0.00238    0.00207
C36'  1    0.163408    0.179575    0.676683    11.00000    0.01495    0.01631 =
         0.01547    0.00137    0.00544    0.00251
C37'  1    0.666225   -0.009844    0.476710    11.00000    0.04379    0.01793 =
         0.02023   -0.00222    0.01346    0.00083
AFIX 137
H37D  2    0.683870   -0.030545    0.445367    11.00000   -1.50000
H37E  2    0.595019   -0.014749    0.474130    11.00000   -1.50000
H37F  2    0.703866   -0.027873    0.511442    11.00000   -1.50000
AFIX   0
C38'  1    0.500978    0.365456    0.481322    11.00000    0.03769    0.02218 =
         0.02649    0.00161    0.01446   -0.00801
AFIX 137
H38D  2    0.542338    0.378223    0.456308    11.00000   -1.50000
H38E  2    0.524987    0.385065    0.517471    11.00000   -1.50000
H38F  2    0.432043    0.377640    0.465715    11.00000   -1.50000
AFIX   0

PART 2
CL4B  3    1.071523    0.398831    0.739520   -21.00000    0.11028    0.06225 =
         0.02962   -0.01905    0.03425   -0.05387
C2B   1    1.105764    0.418674    0.678148   -21.00000    0.03477    0.03553 =
         0.02845   -0.00252    0.01518   -0.00467
AFIX  13
H2B   2    1.155892    0.452416    0.684978   -21.00000   -1.20000
AFIX   0
CL6B  3    1.003706    0.438600    0.625978   -21.00000    0.08352    0.12442 =
         0.11119    0.03750    0.01190    0.05479
CL5B  3    1.154386    0.353096    0.654036   -21.00000    0.12465    0.10932 =
         0.06069    0.03413    0.04140    0.08802

CL    3    0.460501    0.142431    0.993806   -31.00000    0.21100    0.03620 =
         0.05977    0.00396   -0.00488    0.00353
C4B   1    0.515854    0.215088    1.014956   -31.00000    0.17499    0.06406 =
         0.08112    0.01616    0.08046    0.01899
AFIX  13
H4B   2    0.582239    0.210781    1.041251   -31.00000   -1.20000
AFIX   0
CL1   3    0.428643    0.253286    1.046034   -31.00000    0.04679    0.08931 =
         0.06463   -0.04365    0.02598   -0.02045
CL2   3    0.522649    0.257442    0.955653   -31.00000    0.10464    0.08226 =
         0.08571    0.03175    0.06672    0.01494

CL3B  3    0.866050    0.474347    0.494573    51.00000    0.05957    0.09876 =
         0.07680    0.02856   -0.01279    0.03506
CL1B  3    0.669806    0.498633    0.510059    51.00000    0.05063    0.03543 =
         0.02380   -0.01101    0.02497   -0.01778
CL2B  3    0.745298    0.558925    0.426496    51.00000    0.06840    0.06154 =
         0.04779    0.01946    0.03603    0.02940
C1B   1    0.776696    0.529385    0.495179    51.00000    0.02577    0.02646 =
         0.02164    0.01110    0.00200   -0.00149
AFIX  13
H1B   2    0.804301    0.562561    0.522133    51.00000   -1.20000
AFIX   0

PART 3
CL2C  3    0.809857    0.575039    0.482077    61.00000    0.14884    0.08988 =
         0.27037   -0.01260    0.12079   -0.04246
C1C   1    0.753326    0.501395    0.460741    61.00000    0.05259    0.09815 =
         0.09031   -0.00049    0.02148    0.00848
AFIX  13
H1C   2    0.721172    0.504040    0.420321    61.00000   -1.20000
AFIX   0
CL1C  3    0.660697    0.499366    0.495865    61.00000    0.16069    0.12785 =
         0.31707   -0.08740    0.12640   -0.07311
CL3C  3    0.845528    0.445794    0.469135    61.00000    0.07178    0.10167 =
         0.05735   -0.02787   -0.00122    0.01062
HKLF 4


REM  mo_2205_cg_0m_a.res in P2(1)/n
REM wR2 = 0.106267, GooF = S = 1.04911, Restrained GooF = 1.05735 for all data
REM R1 = 0.043780 for 14389 Fo > 4sig(Fo) and 0.060432 for all 18179 data
REM 1060 parameters refined using 136 restraints

END

WGHT      0.0383      9.8172

REM Highest difference peak  0.884,  deepest hole -0.568,  1-sigma level  0.072
Q1    1   0.8059  0.4206  0.5029  11.00000  0.05    0.88
Q2    1   0.4582  0.2469  0.9369  11.00000  0.05    0.83
Q3    1   0.5958  0.1908  1.0280  11.00000  0.05    0.75
Q4    1   0.8509  0.5413  0.5104  11.00000  0.05    0.59
Q5    1   0.6618  0.5103  0.4595  11.00000  0.05    0.45
Q6    1   0.4162  0.1882  1.0471  11.00000  0.05    0.44
Q7    1   1.1823  0.3931  0.6388  11.00000  0.05    0.43
Q8    1   0.9479  0.4059  0.6320  11.00000  0.05    0.39
Q9    1   0.2872  0.2158  0.6779  11.00000  0.05    0.39
Q10   1   0.5544  0.2276  0.9685  11.00000  0.05    0.38
Q11   1   0.8057  0.5878  0.4891  11.00000  0.05    0.37
Q12   1   0.5375  0.2176  0.9610  11.00000  0.05    0.37
;
_shelx_res_checksum              89552
